# Supplementary material for: HOME-BIO (sHOtgun MEtagenomic analysis of BIOlogical entities): a specific and comprehensive pipeline for metagenomic shotgun sequencing data analysis
Source: BMC Bioinformatics. 2021 Jul 5;22(Suppl 7):106. doi: 10.1186/s12859-021-04004-y (PMC8256542; doi:10.1186/s12859-021-04004-y)
Supplement: Supplementary file 1 — Additional file 1: Table S1. Characteristics of Shotgun Pipelines. [file 12859_2021_4004_MOESM1_ESM.xlsx]

## Sheet: Table_S1
Additional Table S1: Characteristics of Shotgun Pipelines
Feature	HOME-BIO	META-Wrap	MicroPro	KODOJA	ASaiM	MetaFlow	nf-rnaSeq
assembly de novo	YES	YES	YES	NO	YES	NO	YES
contaminant filtering	YES	NO	NO	NO	YES	NO	NO
Database	Bacterial, viral, protozoan RefSeq complete genomes/proteins	NCBI_nt BLAST database	NCBI RefSeq Database with bacterial, viral, and archaeal genomes	Kraken viral Database	NCBI, ENA, EBI metagenomic (all domains) Database	NCBI bacterial Database	Kraken Database
	Subset of NCBI BLAST nr database containing all Archaea, Bacteria and Viruses proteins			Kaiju viral Database
enviroment/language	docker/python	anaconda	snakemake/python	conda	galaxy	C++	Nextflow/Singularity
host filtering	YES	YES	YES	YES	YES	NO	YES
input sequences: DNA	YES	YES	YES	NO	YES	YES	NO
input sequences: PE	YES	YES	YES	YES	YES	NO (no quality seqs)	YES
input sequences: RNA	YES	NO	NO	YES	YES	NO	YES
input sequences: SE	YES	NO	YES	YES	YES	YES (no quality seqs)	NO
off-line running	YES	YES	YES	YES	YES	YES	YES
protein validation	YES	NO	NO	YES	NO	NO	NO
Operating System	platform indipendent	Linux x64	not specified	linux/galaxy	platform indipendent	platform indipendent	UNIX-based
taxonomic profiling reads	YES	YES	YES	YES	YES	YES	YES
