# Supplementary material for: HOME-BIO (sHOtgun MEtagenomic analysis of BIOlogical entities): a specific and comprehensive pipeline for metagenomic shotgun sequencing data analysis
Source: BMC Bioinformatics. 2021 Jul 5;22(Suppl 7):106. doi: 10.1186/s12859-021-04004-y (PMC8256542; doi:10.1186/s12859-021-04004-y)
Supplement: Supplementary file 2 — Additional file 2: Table S1–S24. HOME-BIO reports for bacteria identified with the metagenomic module in the twelve samples analyzed. [file 12859_2021_4004_MOESM2_ESM.xlsx]

## Sheet: Summary
Summary
Additional Table S1: Report HOME-Bio for Shotgun analysis of Bacteria in SRR1205226
Additional Table S2: Report HOME-Bio for Shotgun analysis of Bacteria in SRR1205227
Additional Table S3: Report HOME-Bio for Shotgun analysis of Bacteria in SRR1205228
Additional Table S4: Report HOME-Bio for Shotgun analysis of Bacteria in SRR1205230
Additional Table S5: Report HOME-Bio for Shotgun analysis of Bacteria in SRR1205231
Additional Table S6: Report HOME-Bio for Shotgun analysis of Bacteria in SRR1205232
Additional Table S7: Report HOME-Bio for Shotgun analysis of Bacteria in SRR1206003
Additional Table S8: Report HOME-Bio for Shotgun analysis of Bacteria in SRR1206005
Additional Table S9: Report HOME-Bio for Shotgun analysis of Bacteria in SRR1206007
Additional Table S10: Report HOME-Bio for Shotgun analysis of Bacteria in SRR1206009
Additional Table S11: Report HOME-Bio for Shotgun analysis of Bacteria in SRR1206011
Additional Table S12: Report HOME-Bio for Shotgun analysis of Bacteria in SRR1206012
Additional Table S13: Report HOME-Bio for Shotgun analysis of Bacteria in SRR1205226 ProteinValidated
Additional Table S14: Report HOME-Bio for Shotgun analysis of Bacteria in SRR1205227 ProteinValidated
Additional Table S15: Report HOME-Bio for Shotgun analysis of Bacteria in SRR1205228 ProteinValidated
Additional Table S16: Report HOME-Bio for Shotgun analysis of Bacteria in SRR1205230 ProteinValidated
Additional Table S17: Report HOME-Bio for Shotgun analysis of Bacteria in SRR1205231 ProteinValidated
Additional Table S18: Report HOME-Bio for Shotgun analysis of Bacteria in SRR1205232 ProteinValidated
Additional Table S19: Report HOME-Bio for Shotgun analysis of Bacteria in SRR1206003 ProteinValidated
Additional Table S20: Report HOME-Bio for Shotgun analysis of Bacteria in SRR1206005 ProteinValidated
Additional Table S21: Report HOME-Bio for Shotgun analysis of Bacteria in SRR1206007 ProteinValidated
Additional Table S22: Report HOME-Bio for Shotgun analysis of Bacteria in SRR1206009 ProteinValidated
Additional Table S23: Report HOME-Bio for Shotgun analysis of Bacteria in SRR1206011 ProteinValidated
Additional Table S24: Report HOME-Bio for Shotgun analysis of Bacteria in SRR1206012 ProteinValidated

## Sheet: Table_S1
Additional Table S1: Report HOME-Bio for Shotgun analysis of Bacteria in SRR1205226
Percentage of fragments covered by the clade rooted at this taxon	Number of fragments covered by the clade rooted at this taxon	Number of fragments assigned directly to this taxon	Rank	NCBI taxonomic ID number	Scientific name
99.93	6444791	6444791	U	0	unclassified
0.07	4617	0	R	1	root
0.07	4617	618	D	2	Bacteria
0	2	0	G	194	Campylobacter
0	2	0	S	200	Campylobacter curvus
0	1	0	G	286	Pseudomonas
0	1	0	S	303	Pseudomonas putida
0.01	389	389	S	305	Ralstonia solanacearum
0	5	0	F	468	Moraxellaceae
0	5	1	G	469	Acinetobacter
0	4	4	S	470	Acinetobacter baumannii
0	11	0	F	481	Neisseriaceae
0	11	0	G	482	Neisseria
0	11	11	S	485	Neisseria gonorrhoeae
0	63	2	F	543	Enterobacteriaceae
0	6	6	G	544	Citrobacter
0	26	0	G	547	Enterobacter
0	26	26	S	550	Enterobacter cloacae
0	29	0	G	570	Klebsiella
0	29	0	S	573	Klebsiella pneumoniae
0	97	0	F	712	Pasteurellaceae
0	1	1	G	724	Haemophilus
0	96	0	G	745	Pasteurella
0	96	0	S	747	Pasteurella multocida
0	8	0	F	815	Bacteroidaceae
0	8	4	G	816	Bacteroides
0	1	1	S	818	Bacteroides thetaiotaomicron
0	2	2	S	821	Bacteroides vulgatus
0	13	2	G	838	Prevotella
0	5	0	G	841	Roseburia
0	5	5	G	848	Fusobacterium
0	4	4	S	853	Faecalibacterium prausnitzii
0	1	1	G	914	Nitrosomonas
0	1	0	G	963	Herbaspirillum
0	1	1	G	970	Selenomonas
0	27	0	P	976	Bacteroidetes
0.01	849	194	P	1224	Proteobacteria
0	170	0	C	1236	Gammaproteobacteria
0.05	3096	17	P	1239	Firmicutes
0	1	0	F	1268	Micrococcaceae
0.03	1782	0	G	1279	Staphylococcus
0.03	1782	1782	S	1280	Staphylococcus aureus
0	320	0	F	1300	Streptococcaceae
0	320	274	G	1301	Streptococcus
0	37	34	S	1304	Streptococcus salivarius
0	2	2	S	1308	Streptococcus thermophilus
0	1	1	S	1310	Streptococcus sobrinus
0	4	4	S	1318	Streptococcus parasanguinis
0	1	0	G	1378	Gemella
0.03	1963	111	O	1385	Bacillales
0	64	0	G	1386	Bacillus
0	64	0	S	1428	Bacillus thuringiensis
0	278	0	G	1485	Clostridium
0	261	261	S	1491	Clostridium botulinum
0	3	0	S	1496	Clostridioides difficile
0	17	17	S	1502	Clostridium perfringens
0	12	12	S	1505	Paeniclostridium sordellii
0	296	167	G	1578	Lactobacillus
0	9	9	S	1590	Lactobacillus plantarum
0	2	1	S	1596	Lactobacillus gasseri
0	109	109	S	1613	Lactobacillus fermentum
0	1	0	S	1623	Lactobacillus ruminis
0	12	3	G	1678	Bifidobacterium
0	1	1	S1	1679	Bifidobacterium longum subsp. longum
0	3	3	S	1680	Bifidobacterium adolescentis
0	1	0	G	1696	Brevibacterium
0	19	0	C	1760	Actinobacteria
0	1	0	G	1817	Nocardia
0	1	0	O	2037	Actinomycetales
0	1	0	S	2047	Rothia dentocariosa
0	1	0	F	2049	Actinomycetaceae
0	2	0	G	2053	Gordonia
0	2	0	S	2054	Gordonia bronchialis
0	1	1	S	28132	Prevotella melaninogenica
0	4	4	S	28135	Prevotella oris
0.01	483	0	C	28216	Betaproteobacteria
0	2	0	S	28450	Burkholderia pseudomallei
0	1	1	S	29391	Gemella morbillorum
0	18	8	G	29465	Veillonella
0	6	6	S	29466	Veillonella parvula
0	2	0	C	29547	Epsilonproteobacteria
0	12	0	F	31953	Bifidobacteriaceae
0	19	1	F	31977	Veillonellaceae
0.01	413	3	F	31979	Clostridiaceae
0	1	0	O	32003	Nitrosomonadales
0	3	0	G	32008	Burkholderia
0	5	0	P	32066	Fusobacteria
0	1	0	G	32207	Rothia
0	1	1	S	33033	Parvimonas micra
0	302	6	F	33958	Lactobacillaceae
0	1	1	S	37329	Nocardia farcinica
0	4	4	S	39778	Veillonella dispar
0	4	2	G	44249	Paenibacillus
0	96	96	S1	44283	Pasteurella multocida subsp. multocida
0	76	0	G	47420	Hydrogenophaga
0.01	389	0	G	48736	Ralstonia
0	3	0	G	59753	Alcanivorax
0	27	0	D2	68336	Bacteroidetes/Chlorobi group
0	2	0	P1	68525	delta/epsilon subdivisions
0	6	0	O	72274	Pseudomonadales
0	2	0	F	72294	Campylobacteraceae
0	29	29	S1	72407	Klebsiella pneumoniae subsp. pneumoniae
0	2	1	F	75682	Oxalobacteraceae
0.01	471	1	O	80840	Burkholderiales
0	76	0	F	80864	Comamonadaceae
0	12	0	O	85004	Bifidobacteriales
0	3	1	O	85006	Micrococcales
0	3	0	O	85007	Corynebacteriales
0	1	0	F	85019	Brevibacteriaceae
0	1	0	F	85025	Nocardiaceae
0	2	0	F	85026	Gordoniaceae
0	64	0	G1	86661	Bacillus cereus group
0	1	0	G1	87882	Burkholderia cepacia complex
0	1	1	S	87883	Burkholderia multivorans
0.03	1782	0	F	90964	Staphylococcaceae
0.04	2606	1	C	91061	Bacilli
0	64	1	O	91347	Enterobacterales
0	2	0	G1	111527	pseudomallei group
0.01	392	0	F	119060	Burkholderiaceae
0	1	1	G	129337	Geobacillus
0.07	4617	0	R1	131567	cellular organisms
0	3	0	O	135619	Oceanospirillales
0	1	0	F	135621	Pseudomonadaceae
0	97	0	O	135625	Pasteurellales
0	1	0	G1	136845	Pseudomonas putida group
0	27	2	O	171549	Bacteroidales
0	1	0	F	171550	Rikenellaceae
0	13	0	F	171552	Prevotellaceae
0	11	0	S1	180854	Bacillus thuringiensis serovar huazhongensis
0	53	0	S1	180877	Bacillus thuringiensis serovar pulsiensis
0.01	452	1	C	186801	Clostridia
0.01	451	10	O	186802	Clostridiales
0	8	0	F	186803	Lachnospiraceae
0	15	0	F	186804	Peptostreptococcaceae
0	65	0	F	186817	Bacillaceae
0	4	0	F	186822	Paenibacillaceae
0.01	642	20	O	186826	Lactobacillales
0	132	0	F1	189971	unclassified Clostridiaceae
0	27	0	C	200643	Bacteroidia
0	20	1	P	201174	Actinobacteria
0	5	0	C	203490	Fusobacteriia
0	5	0	O	203491	Fusobacteriales
0	5	0	F	203492	Fusobacteriaceae
0	11	0	O	206351	Neisseriales
0	1	0	F	206379	Nitrosomonadaceae
0	2	0	G	207244	Anaerostipes
0	2	0	O	213849	Campylobacterales
0	1	0	F	216572	Oscillospiraceae
0	6	5	S	216816	Bifidobacterium longum
0	4	0	G	216851	Faecalibacterium
0	3	0	F	224372	Alcanivoracaceae
0	1	0	G	239759	Alistipes
0	5	0	S	301301	Roseburia hominis
0	2	2	S1	320371	Burkholderia pseudomallei 1710a
0	1	1	S1	324831	Lactobacillus gasseri ATCC 33323 = JCM 1131
0	26	0	G1	354276	Enterobacter cloacae complex
0	2	2	S1	360105	Campylobacter curvus 525.92
0	1	1	G	375288	Parabacteroides
0	1	0	F1	473772	unclassified Oscillospiraceae
0	3	3	S1	499174	Clostridioides difficile QCD-23m63
0	2	2	S1	526226	Gordonia bronchialis DSM 43247
0	53	53	S2	527028	Bacillus thuringiensis serovar pulsiensis BGSC 4CC1
0	11	11	S2	527030	Bacillus thuringiensis serovar huazhongensis BGSC 4BD1
0	1	0	O1	539002	Bacillales incertae sedis
0	1	0	O2	539738	Bacillales Family XI. Incertae Sedis
0	4	0	F	541000	Ruminococcaceae
0	1	0	G	543311	Parvimonas
0	1	0	G	572511	Blautia
0	2	0	G	574697	Butyricimonas
0	5	5	S1	585394	Roseburia hominis A2-183
0	2	2	S	649756	Anaerostipes hadrus
0	2	2	G1	655183	Lactobacillus casei group
0	1	1	S	712633	Streptococcus sp. oral taxon 431
0	1	1	S1	762948	Rothia dentocariosa ATCC 17931
0	1	1	S	863372	Herbaspirillum huttiense
0	4	0	G1	909768	Acinetobacter calcoaceticus/baumannii complex
0	1	0	O	909929	Selenomonadales
0	20	0	C	909932	Negativicutes
0	3	3	S1	1048332	Streptococcus salivarius CCHSS3
0	1	1	S1	1069534	Lactobacillus ruminis ATCC 27782
0	6	6	S	1177574	Prevotella jejuni
0	1	1	S1	1196325	Pseudomonas putida DOT-T1E
0	1	1	S	1316412	Streptococcus sp. HSISS3
0	2	2	S	1536770	Paenibacillus sp. FSL R5-0345
0	1	0	F	1570339	Peptoniphilaceae
0	1	0	C	1737404	Tissierellia
0	1	0	O	1737405	Tissierellales
0	27	0	D1	1783270	FCB group
0.05	3118	2	D1	1783272	Terrabacteria group
0	19	0	O	1843489	Veillonellales
0	1	0	F	1843491	Selenomonadaceae
0	12	0	G	1849828	Paeniclostridium
0	2	0	F	1853231	Odoribacteraceae
0	3	0	G	1870884	Clostridioides
0	1	0	F	2005525	Tannerellaceae
0	3	3	S	2014542	Alcanivorax sp. N3-2A
0	132	132	S	2082193	Clostridiaceae bacterium 14S0207
0	2	2	S	2093856	Butyricimonas faecalis
0	1	1	S	2093857	Oscillospiraceae bacterium J115
0	6	6	S	2107999	Lactobacillus paragasseri
0	76	76	S	2184519	Hydrogenophaga sp. NH-16
0	1	1	S	2364787	Alistipes sp. Marseille-P5997
0	1	1	S	2479767	Blautia sp. SC05B48
0	1	1	S	2528203	Bacteroides sp. A1C1
0	1	1	G	2529408	Schaalia
0	1	1	S	2575923	Brevibacterium sp. CS2

## Sheet: Table_S2
Additional Table S2: Report HOME-Bio for Shotgun analysis of Bacteria in SRR1205227
Percentage of fragments covered by the clade rooted at this taxon	Number of fragments covered by the clade rooted at this taxon	Number of fragments assigned directly to this taxon	Rank	NCBI taxonomic ID number	Scientific name
96.46	7063918	7063918	U	0	unclassified
3.54	259578	0	R	1	root
3.54	259578	0	R1	131567	cellular organisms
3.54	259578	8763	D	2	Bacteria
3.14	230009	2238	P	1224	Proteobacteria
3.07	224568	2461	C	1236	Gammaproteobacteria
3.03	221653	19776	O	91347	Enterobacterales
2.73	199923	44254	F	543	Enterobacteriaceae
2.11	154789	150845	G	544	Citrobacter
0.05	3836	3749	S	545	Citrobacter koseri
0	87	87	S1	290338	Citrobacter koseri ATCC BAA-895
0	80	0	G1	1344959	Citrobacter freundii complex
0	36	29	S	546	Citrobacter freundii
0	7	7	S1	1333848	Citrobacter freundii CFNIH1
0	33	33	S	57706	Citrobacter braakii
0	11	11	S	2066049	Citrobacter freundii complex sp. CFNIH2
0	13	13	S	35703	Citrobacter amalonaticus
0	11	0	S	67825	Citrobacter rodentium
0	11	11	S1	637910	Citrobacter rodentium ICC168
0	4	4	S	2019568	Citrobacter sp. 92
0.01	488	154	G	570	Klebsiella
0	334	286	S	573	Klebsiella pneumoniae
0	48	48	S1	72407	Klebsiella pneumoniae subsp. pneumoniae
0	284	194	G	561	Escherichia
0	90	90	S	562	Escherichia coli
0	71	2	G	547	Enterobacter
0	69	1	G1	354276	Enterobacter cloacae complex
0	62	62	S	550	Enterobacter cloacae
0	6	6	S	1812935	Enterobacter roggenkampii
0	37	0	G	590	Salmonella
0	37	3	S	28901	Salmonella enterica
0	34	32	S1	59201	Salmonella enterica subsp. enterica
0	2	2	S2	57743	Salmonella enterica subsp. enterica serovar Weltevreden
0.02	1645	1638	F	1903414	Morganellaceae
0	7	0	G	583	Proteus
0	7	7	S	584	Proteus mirabilis
0	235	0	F	1903412	Hafniaceae
0	235	0	G	568	Hafnia
0	235	235	S	546367	Hafnia paralvei
0	67	0	F	1903410	Pectobacteriaceae
0	67	0	G	204037	Dickeya
0	67	67	S	2037915	Dickeya sp. Secpp 1600
0	7	0	F	1903411	Yersiniaceae
0	7	2	G	613	Serratia
0	5	5	S	61652	Serratia rubidaea
0	247	0	O	135625	Pasteurellales
0	247	26	F	712	Pasteurellaceae
0	109	0	G	745	Pasteurella
0	109	0	S	747	Pasteurella multocida
0	109	109	S1	44283	Pasteurella multocida subsp. multocida
0	108	27	G	724	Haemophilus
0	81	73	S	729	Haemophilus parainfluenzae
0	8	8	S1	862965	Haemophilus parainfluenzae T3T1
0	4	2	G	416916	Aggregatibacter
0	2	2	S	732	Aggregatibacter aphrophilus
0	205	0	O	72274	Pseudomonadales
0	103	1	F	135621	Pseudomonadaceae
0	102	68	G	286	Pseudomonas
0	26	6	G1	136843	Pseudomonas fluorescens group
0	18	18	S	129817	Pseudomonas brenneri
0	2	0	S	294	Pseudomonas fluorescens
0	2	2	S1	1038924	Pseudomonas fluorescens SS101
0	2	2	S	321662	Pseudomonas moraviensis
0	2	0	G1	136841	Pseudomonas aeruginosa group
0	2	2	S	287	Pseudomonas aeruginosa
0	2	0	G1	136845	Pseudomonas putida group
0	2	0	S	303	Pseudomonas putida
0	2	2	S1	1196325	Pseudomonas putida DOT-T1E
0	1	1	S	2054914	Pseudomonas sp. 02C 26
0	1	0	G1	136849	Pseudomonas syringae group
0	1	1	S	33069	Pseudomonas viridiflava
0	102	0	F	468	Moraxellaceae
0	101	71	G	469	Acinetobacter
0	11	11	S	40214	Acinetobacter johnsonii
0	9	0	G1	909768	Acinetobacter calcoaceticus/baumannii complex
0	5	5	S	48296	Acinetobacter pittii
0	4	4	S	470	Acinetobacter baumannii
0	6	6	S	28090	Acinetobacter lwoffii
0	2	2	S	2004646	Acinetobacter sp. WCHA55
0	1	1	S	40216	Acinetobacter radioresistens
0	1	1	S	108981	Acinetobacter schindleri
0	1	1	G	497	Psychrobacter
0	2	0	O	135614	Xanthomonadales
0	2	0	F	32033	Xanthomonadaceae
0	2	0	G	338	Xanthomonas
0	2	0	G1	643453	Xanthomonas citri group
0	2	2	S	346	Xanthomonas citri
0.04	3184	9	C	28216	Betaproteobacteria
0.04	2734	1	O	80840	Burkholderiales
0.03	2205	1	F	80864	Comamonadaceae
0.03	2204	0	G	47420	Hydrogenophaga
0.03	2204	2204	S	2184519	Hydrogenophaga sp. NH-16
0.01	527	1	F	119060	Burkholderiaceae
0.01	523	0	G	48736	Ralstonia
0.01	523	523	S	305	Ralstonia solanacearum
0	2	0	G	32008	Burkholderia
0	2	0	G1	111527	pseudomallei group
0	2	0	S	28450	Burkholderia pseudomallei
0	2	2	S1	320371	Burkholderia pseudomallei 1710a
0	1	0	G	47670	Lautropia
0	1	1	S	47671	Lautropia mirabilis
0	1	0	F	75682	Oxalobacteraceae
0	1	1	G	963	Herbaspirillum
0.01	441	1	O	206351	Neisseriales
0.01	440	15	F	481	Neisseriaceae
0.01	424	329	G	482	Neisseria
0	59	59	S	28449	Neisseria subflava
0	32	32	S	485	Neisseria gonorrhoeae
0	2	2	S	495	Neisseria elongata
0	1	1	S	484	Neisseria flavescens
0	1	1	S	490	Neisseria sicca
0	1	0	G	538	Eikenella
0	1	1	S	539	Eikenella corrodens
0	18	0	P1	68525	delta/epsilon subdivisions
0	18	0	C	29547	Epsilonproteobacteria
0	18	0	O	213849	Campylobacterales
0	18	0	F	72294	Campylobacteraceae
0	18	2	G	194	Campylobacter
0	16	16	S	199	Campylobacter concisus
0	1	0	C	28211	Alphaproteobacteria
0	1	0	O	356	Rhizobiales
0	1	0	F	41294	Bradyrhizobiaceae
0	1	1	G	374	Bradyrhizobium
0.27	20059	20	D1	1783272	Terrabacteria group
0.27	19912	1347	P	1239	Firmicutes
0.21	15310	0	C	186801	Clostridia
0.21	15310	19	O	186802	Clostridiales
0.21	15083	0	F	31979	Clostridiaceae
0.21	15079	8	G	1485	Clostridium
0.21	15069	15069	S	1491	Clostridium botulinum
0	2	2	S	1492	Clostridium butyricum
0	4	0	G	1649459	Hungatella
0	4	0	S	154046	Hungatella hathewayi
0	4	4	S1	742737	Hungatella hathewayi WAL-18680
0	121	1	F	541000	Ruminococcaceae
0	87	0	G	216851	Faecalibacterium
0	87	87	S	853	Faecalibacterium prausnitzii
0	31	0	G	1263	Ruminococcus
0	30	30	S	1160721	Ruminococcus bicirculans
0	1	0	S	1161942	Ruminococcus champanellensis
0	1	1	S1	213810	Ruminococcus champanellensis 18P13 = JCM 17042
0	1	0	G	946234	Flavonifractor
0	1	1	S	292800	Flavonifractor plautii
0	1	0	G	1905344	Ruthenibacterium
0	1	1	S	1550024	Ruthenibacterium lactatiformans
0	64	9	F	186803	Lachnospiraceae
0	26	0	F1	186928	unclassified Lachnospiraceae
0	13	0	S	39491	[Eubacterium] rectale
0	13	13	S1	515619	[Eubacterium] rectale ATCC 33656
0	13	13	S	2109691	Lachnospiraceae bacterium GAM79
0	12	0	G	841	Roseburia
0	11	0	S	166486	Roseburia intestinalis
0	11	11	S1	536231	Roseburia intestinalis L1-82
0	1	0	S	301301	Roseburia hominis
0	1	1	S1	585394	Roseburia hominis A2-183
0	7	0	G	1506553	Lachnoclostridium
0	5	5	S	208479	[Clostridium] bolteae
0	2	2	S	1834196	Lachnoclostridium sp. YL32
0	6	0	G	572511	Blautia
0	6	6	S	2479767	Blautia sp. SC05B48
0	3	0	G	1164882	Lachnoanaerobaculum
0	3	3	S	617123	Lachnoanaerobaculum umeaense
0	1	0	G	2039240	Anaerotignum
0	1	0	S	28446	Anaerotignum propionicum
0	1	1	S1	991789	Anaerotignum propionicum DSM 1682
0	8	0	O1	538999	Clostridiales incertae sedis
0	8	0	F	543314	Clostridiales Family XIII. Incertae Sedis
0	8	1	G	86331	Mogibacterium
0	7	7	S	114527	Mogibacterium diversum
0	7	3	F	216572	Oscillospiraceae
0	4	0	F1	473772	unclassified Oscillospiraceae
0	4	4	S	2093857	Oscillospiraceae bacterium J115
0	3	0	F	186804	Peptostreptococcaceae
0	3	0	G	1870884	Clostridioides
0	3	2	S	1496	Clostridioides difficile
0	1	1	S1	499174	Clostridioides difficile QCD-23m63
0	2	0	F	186806	Eubacteriaceae
0	2	0	G	1730	Eubacterium
0	2	0	S	39485	[Eubacterium] eligens
0	2	2	S1	515620	[Eubacterium] eligens ATCC 27750
0	2	0	O1	186813	unclassified Clostridiales
0	2	0	G	1392389	Intestinimonas
0	2	2	S	1297617	Intestinimonas butyriciproducens
0	1	0	F	990719	Christensenellaceae
0	1	0	G	990721	Christensenella
0	1	1	S	626937	Christensenella minuta
0.04	2964	8	C	91061	Bacilli
0.03	1879	53	O	1385	Bacillales
0.02	1726	0	F	90964	Staphylococcaceae
0.02	1726	5	G	1279	Staphylococcus
0.02	1701	1701	S	1280	Staphylococcus aureus
0	12	11	S	1290	Staphylococcus hominis
0	1	1	S1	145391	Staphylococcus hominis subsp. hominis
0	4	4	S	1282	Staphylococcus epidermidis
0	3	3	S	45972	Staphylococcus pasteuri
0	1	1	S	29380	Staphylococcus caprae
0	74	0	F	186817	Bacillaceae
0	74	0	G	1386	Bacillus
0	74	0	G1	86661	Bacillus cereus group
0	69	1	S	1428	Bacillus thuringiensis
0	54	0	S1	180877	Bacillus thuringiensis serovar pulsiensis
0	54	54	S2	527028	Bacillus thuringiensis serovar pulsiensis BGSC 4CC1
0	14	0	S1	180854	Bacillus thuringiensis serovar huazhongensis
0	14	14	S2	527030	Bacillus thuringiensis serovar huazhongensis BGSC 4BD1
0	5	2	S	1396	Bacillus cereus
0	2	2	S1	526974	Bacillus cereus BDRD-ST24
0	1	1	S1	526975	Bacillus cereus BDRD-ST26
0	26	0	O1	539002	Bacillales incertae sedis
0	26	0	O2	539738	Bacillales Family XI. Incertae Sedis
0	26	1	G	1378	Gemella
0	18	18	S	29391	Gemella morbillorum
0	7	7	S	1379	Gemella haemolysans
0.01	1077	9	O	186826	Lactobacillales
0.01	652	1	F	81852	Enterococcaceae
0.01	651	8	G	1350	Enterococcus
0.01	643	642	S	1351	Enterococcus faecalis
0	1	1	S1	1201292	Enterococcus faecalis ATCC 29212
0.01	411	4	F	1300	Streptococcaceae
0.01	407	346	G	1301	Streptococcus
0	13	12	S	1304	Streptococcus salivarius
0	1	1	S1	1048332	Streptococcus salivarius CCHSS3
0	11	7	S	1318	Streptococcus parasanguinis
0	4	4	S1	760570	Streptococcus parasanguinis ATCC 15912
0	10	10	S	712633	Streptococcus sp. oral taxon 431
0	9	9	S	28037	Streptococcus mitis
0	6	5	S	1303	Streptococcus oralis
0	1	1	S1	927666	Streptococcus oralis Uo5
0	3	3	S	1316408	Streptococcus sp. HSISM1
0	3	2	S	45634	Streptococcus cristatus
0	1	1	S1	889201	Streptococcus cristatus ATCC 51100
0	2	2	S	1313	Streptococcus pneumoniae
0	2	2	S	1759399	Streptococcus sp. A12
0	1	1	S	1302	Streptococcus gordonii
0	1	1	S	113107	Streptococcus australis
0	5	0	F	33958	Lactobacillaceae
0	5	3	G	1578	Lactobacillus
0	2	1	S	1596	Lactobacillus gasseri
0	1	1	S1	1380360	Lactobacillus gasseri DSM 14869
0	280	2	C	909932	Negativicutes
0	273	0	O	1843489	Veillonellales
0	273	0	F	31977	Veillonellaceae
0	273	55	G	29465	Veillonella
0	209	202	S	29466	Veillonella parvula
0	7	7	S1	1316254	Veillonella parvula HSIVP1
0	8	8	S	39778	Veillonella dispar
0	1	1	S	248315	Veillonella rodentium
0	5	0	O	909929	Selenomonadales
0	5	0	F	1843491	Selenomonadaceae
0	5	3	G	970	Selenomonas
0	2	2	S	712538	Selenomonas sp. oral taxon 478
0	9	0	C	1737404	Tissierellia
0	9	0	O	1737405	Tissierellales
0	9	0	F	1570339	Peptoniphilaceae
0	9	0	G	543311	Parvimonas
0	9	9	S	33033	Parvimonas micra
0	2	0	C	526524	Erysipelotrichia
0	2	0	O	526525	Erysipelotrichales
0	2	1	F	128827	Erysipelotrichaceae
0	1	0	F1	433334	unclassified Erysipelotrichaceae
0	1	0	F2	544447	unclassified Erysipelotrichaceae (miscellaneous)
0	1	1	S	2109692	Erysipelotrichaceae bacterium GAM147
0	127	1	P	201174	Actinobacteria
0	119	5	C	1760	Actinobacteria
0	72	0	O	85006	Micrococcales
0	72	4	F	1268	Micrococcaceae
0	68	3	G	32207	Rothia
0	65	63	S	43675	Rothia mucilaginosa
0	2	2	S1	680646	Rothia mucilaginosa DY-18
0	20	0	O	85004	Bifidobacteriales
0	20	0	F	31953	Bifidobacteriaceae
0	20	6	G	1678	Bifidobacterium
0	14	14	S	1680	Bifidobacterium adolescentis
0	16	0	O	2037	Actinomycetales
0	16	0	F	2049	Actinomycetaceae
0	14	2	G	2529408	Schaalia
0	12	12	S	1660	Schaalia odontolytica
0	2	0	G	1654	Actinomyces
0	1	1	S	544580	Actinomyces oris
0	1	1	S	1852377	Actinomyces pacaensis
0	4	0	O	85007	Corynebacteriales
0	4	0	F	1653	Corynebacteriaceae
0	4	0	G	1716	Corynebacterium
0	1	1	S	43768	Corynebacterium matruchotii
0	1	1	S	1697	Corynebacterium ammoniagenes
0	1	1	S	43771	Corynebacterium urealyticum
0	1	1	S	401472	Corynebacterium ureicelerivorans
0	2	0	O	85009	Propionibacteriales
0	2	0	F	31957	Propionibacteriaceae
0	2	0	G	1912216	Cutibacterium
0	2	2	S	1747	Cutibacterium acnes
0	7	0	C	84998	Coriobacteriia
0	7	0	O	84999	Coriobacteriales
0	7	0	F	84107	Coriobacteriaceae
0	7	0	G	102106	Collinsella
0	7	7	S	74426	Collinsella aerofaciens
0.01	646	0	D1	1783270	FCB group
0.01	646	0	D2	68336	Bacteroidetes/Chlorobi group
0.01	646	7	P	976	Bacteroidetes
0.01	638	0	C	200643	Bacteroidia
0.01	638	29	O	171549	Bacteroidales
0	355	0	F	815	Bacteroidaceae
0	355	115	G	816	Bacteroides
0	71	65	S	821	Bacteroides vulgatus
0	6	6	S1	435590	Bacteroides vulgatus ATCC 8482
0	61	61	S	2528203	Bacteroides sp. A1C1
0	29	0	S	357276	Bacteroides dorei
0	29	29	S1	997877	Bacteroides dorei CL03T12C01
0	22	22	S	818	Bacteroides thetaiotaomicron
0	19	19	S	47678	Bacteroides caccae
0	15	15	S	28116	Bacteroides ovatus
0	12	12	S	817	Bacteroides fragilis
0	6	6	S	1796613	Bacteroides caecimuris
0	5	5	S	246787	Bacteroides cellulosilyticus
0	195	0	F	171552	Prevotellaceae
0	190	75	G	838	Prevotella
0	57	57	S	28132	Prevotella melaninogenica
0	38	38	S	1177574	Prevotella jejuni
0	7	7	S	28129	Prevotella denticola
0	5	5	S	28131	Prevotella intermedia
0	5	0	S	652716	Prevotella sp. oral taxon 299
0	5	5	S1	575614	Prevotella sp. oral taxon 299 str. F0039
0	2	0	S	589437	Prevotella scopos
0	2	2	S1	1236518	Prevotella scopos JCM 17725
0	1	0	S	589436	Prevotella fusca
0	1	1	S1	1236517	Prevotella fusca JCM 17724
0	5	0	G	577309	Paraprevotella
0	5	0	S	454155	Paraprevotella xylaniphila
0	5	5	S1	762982	Paraprevotella xylaniphila YIT 11841
0	36	0	F	2005525	Tannerellaceae
0	35	27	G	375288	Parabacteroides
0	8	8	S	823	Parabacteroides distasonis
0	1	0	G	195950	Tannerella
0	1	1	S	712710	Tannerella sp. oral taxon HOT-286
0	14	0	F	171550	Rikenellaceae
0	14	2	G	239759	Alistipes
0	11	0	S	328814	Alistipes shahii
0	11	11	S1	717959	Alistipes shahii WAL 8301
0	1	0	S	214856	Alistipes finegoldii
0	1	1	S1	679935	Alistipes finegoldii DSM 17242
0	9	0	F	1853231	Odoribacteraceae
0	5	0	G	574697	Butyricimonas
0	5	5	S	2093856	Butyricimonas faecalis
0	4	0	G	283168	Odoribacter
0	4	4	S	28118	Odoribacter splanchnicus
0	1	0	C	117743	Flavobacteriia
0	1	0	O	200644	Flavobacteriales
0	1	0	F	49546	Flavobacteriaceae
0	1	1	G	1016	Capnocytophaga
0	73	0	P	32066	Fusobacteria
0	73	0	C	203490	Fusobacteriia
0	73	1	O	203491	Fusobacteriales
0	69	0	F	203492	Fusobacteriaceae
0	69	27	G	848	Fusobacterium
0	29	29	S	860	Fusobacterium periodonticum
0	9	4	S	851	Fusobacterium nucleatum
0	5	5	S1	76857	Fusobacterium nucleatum subsp. polymorphum
0	4	0	S	849	Fusobacterium gonidiaformans
0	4	4	S1	469615	Fusobacterium gonidiaformans ATCC 25563
0	3	0	F	1129771	Leptotrichiaceae
0	3	1	G	32067	Leptotrichia
0	2	2	S	712357	Leptotrichia sp. oral taxon 212
0	28	0	D1	1783257	PVC group
0	28	0	P	74201	Verrucomicrobia
0	28	0	C	203494	Verrucomicrobiae
0	28	0	O	48461	Verrucomicrobiales
0	28	0	F	1647988	Akkermansiaceae
0	28	0	G	239934	Akkermansia
0	28	28	S	239935	Akkermansia muciniphila

## Sheet: Table_S3
Additional Table S3: Report HOME-Bio for Shotgun analysis of Bacteria in SRR1205228
Percentage of fragments covered by the clade rooted at this taxon	Number of fragments covered by the clade rooted at this taxon	Number of fragments assigned directly to this taxon	Rank	NCBI taxonomic ID number	Scientific name
99.94	9413542	9413542	U	0	unclassified
0.06	5955	0	R	1	root
0.06	5955	0	R1	131567	cellular organisms
0.06	5955	719	D	2	Bacteria
0.03	3232	9	D1	1783272	Terrabacteria group
0.03	3161	22	P	1239	Firmicutes
0.03	2501	2	C	91061	Bacilli
0.02	2060	109	O	1385	Bacillales
0.02	1882	0	F	90964	Staphylococcaceae
0.02	1882	0	G	1279	Staphylococcus
0.02	1882	1882	S	1280	Staphylococcus aureus
0	59	0	F	186817	Bacillaceae
0	59	0	G	1386	Bacillus
0	59	0	G1	86661	Bacillus cereus group
0	58	0	S	1428	Bacillus thuringiensis
0	48	0	S1	180854	Bacillus thuringiensis serovar huazhongensis
0	48	48	S2	527030	Bacillus thuringiensis serovar huazhongensis BGSC 4BD1
0	10	0	S1	180877	Bacillus thuringiensis serovar pulsiensis
0	10	10	S2	527028	Bacillus thuringiensis serovar pulsiensis BGSC 4CC1
0	1	0	S	1396	Bacillus cereus
0	1	1	S1	526984	Bacillus cereus Rock3-29
0	8	0	O1	539002	Bacillales incertae sedis
0	8	0	O2	539738	Bacillales Family XI. Incertae Sedis
0	8	8	G	1378	Gemella
0	2	0	F	186822	Paenibacillaceae
0	2	2	G	44249	Paenibacillus
0	439	9	O	186826	Lactobacillales
0	358	0	F	1300	Streptococcaceae
0	358	290	G	1301	Streptococcus
0	25	21	S	1318	Streptococcus parasanguinis
0	3	3	S1	1114965	Streptococcus parasanguinis FW213
0	1	1	S1	760570	Streptococcus parasanguinis ATCC 15912
0	14	14	S	1316408	Streptococcus sp. HSISM1
0	11	11	S	1343	Streptococcus vestibularis
0	6	4	S	1304	Streptococcus salivarius
0	2	2	S1	347253	Streptococcus salivarius JIM8777
0	3	2	S	28037	Streptococcus mitis
0	1	1	S1	246201	Streptococcus mitis NCTC 12261
0	2	0	G1	671232	Streptococcus anginosus group
0	2	2	S	1338	Streptococcus intermedius
0	2	2	S	1313	Streptococcus pneumoniae
0	1	1	S	113107	Streptococcus australis
0	1	1	S	1433513	Streptococcus sp. ChDC B345
0	1	1	S	33040	Streptococcus milleri
0	1	1	S	1316411	Streptococcus sp. HSISS2
0	1	1	S	1302	Streptococcus gordonii
0	72	1	F	33958	Lactobacillaceae
0	71	5	G	1578	Lactobacillus
0	54	45	G1	655183	Lactobacillus casei group
0	9	7	S	1597	Lactobacillus paracasei
0	2	2	S1	47714	Lactobacillus paracasei subsp. paracasei
0	4	4	S	47715	Lactobacillus rhamnosus
0	2	0	S	1623	Lactobacillus ruminis
0	2	2	S1	1069534	Lactobacillus ruminis ATCC 27782
0	2	0	S	97478	Lactobacillus mucosae
0	2	2	S1	1130798	Lactobacillus mucosae LM1
0	2	2	S	1590	Lactobacillus plantarum
0	1	0	S	1624	Lactobacillus salivarius
0	1	1	S1	362948	Lactobacillus salivarius UCC118
0	1	0	S	1596	Lactobacillus gasseri
0	1	1	S1	1380360	Lactobacillus gasseri DSM 14869
0	450	0	C	186801	Clostridia
0	450	12	O	186802	Clostridiales
0	356	1	F	31979	Clostridiaceae
0	355	6	G	1485	Clostridium
0	191	191	S	1492	Clostridium butyricum
0	158	158	S	1491	Clostridium botulinum
0	34	3	F	186803	Lachnospiraceae
0	15	0	F1	186928	unclassified Lachnospiraceae
0	12	0	S	39491	[Eubacterium] rectale
0	12	12	S1	515619	[Eubacterium] rectale ATCC 33656
0	2	2	S	2109690	Lachnospiraceae bacterium Choco86
0	1	1	S	2109691	Lachnospiraceae bacterium GAM79
0	7	0	G	572511	Blautia
0	7	7	S	2479767	Blautia sp. SC05B48
0	3	1	G	841	Roseburia
0	1	0	S	166486	Roseburia intestinalis
0	1	1	S1	536231	Roseburia intestinalis L1-82
0	1	0	S	301301	Roseburia hominis
0	1	1	S1	585394	Roseburia hominis A2-183
0	2	0	G	207244	Anaerostipes
0	2	2	S	649756	Anaerostipes hadrus
0	2	0	G	1164882	Lachnoanaerobaculum
0	2	2	S	617123	Lachnoanaerobaculum umeaense
0	2	0	G	1506553	Lachnoclostridium
0	2	2	S	208479	[Clostridium] bolteae
0	25	1	F	541000	Ruminococcaceae
0	19	0	G	216851	Faecalibacterium
0	19	19	S	853	Faecalibacterium prausnitzii
0	5	0	G	1263	Ruminococcus
0	5	5	S	1160721	Ruminococcus bicirculans
0	12	0	O1	538999	Clostridiales incertae sedis
0	12	0	F	543314	Clostridiales Family XIII. Incertae Sedis
0	12	0	G	86331	Mogibacterium
0	12	12	S	114527	Mogibacterium diversum
0	7	0	F	186804	Peptostreptococcaceae
0	5	0	G	1870884	Clostridioides
0	5	1	S	1496	Clostridioides difficile
0	4	4	S1	499174	Clostridioides difficile QCD-23m63
0	2	0	G	44259	Filifactor
0	2	0	S	143361	Filifactor alocis
0	2	2	S1	546269	Filifactor alocis ATCC 35896
0	3	0	F	186806	Eubacteriaceae
0	3	0	G	1730	Eubacterium
0	3	0	S	39485	[Eubacterium] eligens
0	3	3	S1	515620	[Eubacterium] eligens ATCC 27750
0	1	0	F	990719	Christensenellaceae
0	1	0	G	990721	Christensenella
0	1	1	S	626937	Christensenella minuta
0	173	0	C	909932	Negativicutes
0	163	0	O	1843489	Veillonellales
0	163	1	F	31977	Veillonellaceae
0	161	49	G	29465	Veillonella
0	82	82	S	39778	Veillonella dispar
0	30	28	S	29466	Veillonella parvula
0	2	2	S1	1316254	Veillonella parvula HSIVP1
0	1	0	G	39948	Dialister
0	1	1	S	39950	Dialister pneumosintes
0	6	0	O	1843488	Acidaminococcales
0	6	0	F	909930	Acidaminococcaceae
0	6	6	G	33024	Phascolarctobacterium
0	4	0	O	909929	Selenomonadales
0	4	0	F	1843491	Selenomonadaceae
0	4	3	G	970	Selenomonas
0	1	0	S	69823	Selenomonas sputigena
0	1	1	S1	546271	Selenomonas sputigena ATCC 35185
0	11	0	C	1737404	Tissierellia
0	11	0	O	1737405	Tissierellales
0	11	0	F	1570339	Peptoniphilaceae
0	11	0	G	543311	Parvimonas
0	11	11	S	33033	Parvimonas micra
0	4	0	C	526524	Erysipelotrichia
0	4	0	O	526525	Erysipelotrichales
0	4	0	F	128827	Erysipelotrichaceae
0	3	0	G	191303	Turicibacter
0	3	3	S	1712675	Turicibacter sp. H121
0	1	0	G	1573534	Faecalitalea
0	1	0	S	39483	Faecalitalea cylindroides
0	1	1	S1	717960	Faecalitalea cylindroides T2-87
0	54	0	P	201174	Actinobacteria
0	43	3	C	1760	Actinobacteria
0	25	0	O	85004	Bifidobacteriales
0	25	0	F	31953	Bifidobacteriaceae
0	25	5	G	1678	Bifidobacterium
0	12	12	S	1680	Bifidobacterium adolescentis
0	4	4	S	1681	Bifidobacterium bifidum
0	4	4	S	216816	Bifidobacterium longum
0	14	1	O	85006	Micrococcales
0	13	0	F	1268	Micrococcaceae
0	13	1	G	32207	Rothia
0	12	12	S	43675	Rothia mucilaginosa
0	1	0	O	2037	Actinomycetales
0	1	0	F	2049	Actinomycetaceae
0	1	0	G	1654	Actinomyces
0	1	1	S	1852377	Actinomyces pacaensis
0	11	0	C	84998	Coriobacteriia
0	11	2	O	84999	Coriobacteriales
0	7	0	F	84107	Coriobacteriaceae
0	7	0	G	102106	Collinsella
0	7	7	S	74426	Collinsella aerofaciens
0	2	0	F	1643824	Atopobiaceae
0	1	0	G	1380	Atopobium
0	1	0	S	1382	Atopobium parvulum
0	1	1	S1	521095	Atopobium parvulum DSM 20469
0	1	0	G	133925	Olsenella
0	1	0	S	133926	Olsenella uli
0	1	1	S1	633147	Olsenella uli DSM 7084
0	8	0	P	1297	Deinococcus-Thermus
0	8	0	C	188787	Deinococci
0	8	0	O	68933	Thermales
0	8	0	F	188786	Thermaceae
0	8	5	G	270	Thermus
0	2	0	S	37636	Thermus scotoductus
0	2	2	S1	743525	Thermus scotoductus SA-01
0	1	1	S	274	Thermus thermophilus
0.02	1660	397	P	1224	Proteobacteria
0.01	943	0	C	28216	Betaproteobacteria
0.01	918	1	O	80840	Burkholderiales
0.01	852	0	F	119060	Burkholderiaceae
0.01	849	0	G	48736	Ralstonia
0.01	848	848	S	305	Ralstonia solanacearum
0	1	1	S	329	Ralstonia pickettii
0	3	0	G	32008	Burkholderia
0	3	0	G1	111527	pseudomallei group
0	3	0	S	28450	Burkholderia pseudomallei
0	3	3	S1	320371	Burkholderia pseudomallei 1710a
0	65	0	F	80864	Comamonadaceae
0	64	0	G	47420	Hydrogenophaga
0	64	64	S	2184519	Hydrogenophaga sp. NH-16
0	1	0	G	665874	Limnohabitans
0	1	1	S	1678129	Limnohabitans sp. 103DPR2
0	25	0	O	206351	Neisseriales
0	25	0	F	481	Neisseriaceae
0	25	1	G	482	Neisseria
0	24	24	S	485	Neisseria gonorrhoeae
0	308	6	C	1236	Gammaproteobacteria
0	147	0	O	135625	Pasteurellales
0	147	1	F	712	Pasteurellaceae
0	131	0	G	745	Pasteurella
0	131	0	S	747	Pasteurella multocida
0	131	131	S1	44283	Pasteurella multocida subsp. multocida
0	15	3	G	724	Haemophilus
0	12	12	S	729	Haemophilus parainfluenzae
0	142	2	O	91347	Enterobacterales
0	139	6	F	543	Enterobacteriaceae
0	64	1	G	570	Klebsiella
0	63	0	S	573	Klebsiella pneumoniae
0	63	63	S1	72407	Klebsiella pneumoniae subsp. pneumoniae
0	61	0	G	547	Enterobacter
0	61	0	G1	354276	Enterobacter cloacae complex
0	61	61	S	550	Enterobacter cloacae
0	8	7	G	544	Citrobacter
0	1	1	G1	1344959	Citrobacter freundii complex
0	1	1	F	1903414	Morganellaceae
0	9	0	O	72274	Pseudomonadales
0	7	0	F	468	Moraxellaceae
0	7	0	G	469	Acinetobacter
0	7	0	G1	909768	Acinetobacter calcoaceticus/baumannii complex
0	7	7	S	470	Acinetobacter baumannii
0	2	0	F	135621	Pseudomonadaceae
0	2	0	G	286	Pseudomonas
0	2	0	G1	136845	Pseudomonas putida group
0	2	0	S	303	Pseudomonas putida
0	2	2	S1	1196325	Pseudomonas putida DOT-T1E
0	4	0	O	135619	Oceanospirillales
0	4	0	F	224372	Alcanivoracaceae
0	4	0	G	59753	Alcanivorax
0	4	4	S	2014542	Alcanivorax sp. N3-2A
0	10	0	P1	68525	delta/epsilon subdivisions
0	10	0	C	29547	Epsilonproteobacteria
0	10	0	O	213849	Campylobacterales
0	10	0	F	72294	Campylobacteraceae
0	10	0	G	194	Campylobacter
0	10	10	S	199	Campylobacter concisus
0	2	0	C	28211	Alphaproteobacteria
0	2	0	O	204455	Rhodobacterales
0	2	0	F	31989	Rhodobacteraceae
0	2	0	G	265	Paracoccus
0	2	2	S	1499308	Paracoccus mutanolyticus
0	267	0	D1	1783270	FCB group
0	267	0	D2	68336	Bacteroidetes/Chlorobi group
0	267	4	P	976	Bacteroidetes
0	263	0	C	200643	Bacteroidia
0	263	15	O	171549	Bacteroidales
0	116	0	F	171552	Prevotellaceae
0	116	40	G	838	Prevotella
0	29	29	S	28132	Prevotella melaninogenica
0	15	15	S	28131	Prevotella intermedia
0	15	15	S	28135	Prevotella oris
0	12	12	S	1177574	Prevotella jejuni
0	2	2	S	76123	Prevotella enoeca
0	2	0	S	589437	Prevotella scopos
0	2	2	S1	1236518	Prevotella scopos JCM 17725
0	1	0	S	28129	Prevotella denticola
0	1	1	S1	767031	Prevotella denticola F0289
0	107	0	F	815	Bacteroidaceae
0	107	38	G	816	Bacteroides
0	19	19	S	2528203	Bacteroides sp. A1C1
0	15	15	S	47678	Bacteroides caccae
0	15	0	S	357276	Bacteroides dorei
0	15	15	S1	997877	Bacteroides dorei CL03T12C01
0	8	8	S	818	Bacteroides thetaiotaomicron
0	4	4	S	28116	Bacteroides ovatus
0	3	3	S	817	Bacteroides fragilis
0	3	1	S	821	Bacteroides vulgatus
0	2	2	S1	435590	Bacteroides vulgatus ATCC 8482
0	1	1	S	246787	Bacteroides cellulosilyticus
0	1	1	S	1796613	Bacteroides caecimuris
0	9	0	F	1853231	Odoribacteraceae
0	9	0	G	283168	Odoribacter
0	9	9	S	28118	Odoribacter splanchnicus
0	7	0	F	2005525	Tannerellaceae
0	4	0	G	195950	Tannerella
0	4	4	S	28112	Tannerella forsythia
0	3	2	G	375288	Parabacteroides
0	1	1	S	823	Parabacteroides distasonis
0	5	0	F	171551	Porphyromonadaceae
0	5	0	G	836	Porphyromonas
0	5	5	S	837	Porphyromonas gingivalis
0	4	0	F	171550	Rikenellaceae
0	4	1	G	239759	Alistipes
0	3	0	S	328814	Alistipes shahii
0	3	3	S1	717959	Alistipes shahii WAL 8301
0	72	0	P	32066	Fusobacteria
0	72	0	C	203490	Fusobacteriia
0	72	0	O	203491	Fusobacteriales
0	68	0	F	203492	Fusobacteriaceae
0	68	26	G	848	Fusobacterium
0	34	34	S	860	Fusobacterium periodonticum
0	8	6	S	851	Fusobacterium nucleatum
0	1	1	S1	76859	Fusobacterium nucleatum subsp. animalis
0	1	1	S1	155615	Fusobacterium nucleatum subsp. vincentii
0	4	0	F	1129771	Leptotrichiaceae
0	4	2	G	32067	Leptotrichia
0	2	2	S	1785996	Leptotrichia sp. oral taxon 847
0	3	0	D1	2323	unclassified Bacteria
0	3	0	D2	1783234	Bacteria candidate phyla
0	3	3	P	95818	Candidatus Saccharibacteria
0	2	0	D1	1783257	PVC group
0	2	0	P	74201	Verrucomicrobia
0	2	0	C	203494	Verrucomicrobiae
0	2	0	O	48461	Verrucomicrobiales
0	2	0	F	1647988	Akkermansiaceae
0	2	0	G	239934	Akkermansia
0	2	2	S	239935	Akkermansia muciniphila

## Sheet: Table_S4
Additional Table S4: Report HOME-Bio for Shotgun analysis of Bacteria in SRR1205230
Percentage of fragments covered by the clade rooted at this taxon	Number of fragments covered by the clade rooted at this taxon	Number of fragments assigned directly to this taxon	Rank	NCBI taxonomic ID number	Scientific name
99.4	8642518	8642518	U	0	unclassified
0.6	52529	0	R	1	root
0.6	52529	0	R1	131567	cellular organisms
0.6	52529	9951	D	2	Bacteria
0.44	38679	124	D1	1783272	Terrabacteria group
0.44	38502	2325	P	1239	Firmicutes
0.22	19065	1	C	186801	Clostridia
0.22	19064	18	O	186802	Clostridiales
0.22	18858	0	F	31979	Clostridiaceae
0.22	18858	2	G	1485	Clostridium
0.22	18855	18855	S	1491	Clostridium botulinum
0	1	1	S	1492	Clostridium butyricum
0	165	16	F	186803	Lachnospiraceae
0	131	0	F1	186928	unclassified Lachnospiraceae
0	124	0	S	39491	[Eubacterium] rectale
0	124	124	S1	515619	[Eubacterium] rectale ATCC 33656
0	5	5	S	2109690	Lachnospiraceae bacterium Choco86
0	2	2	S	2109691	Lachnospiraceae bacterium GAM79
0	10	0	G	841	Roseburia
0	6	0	S	301301	Roseburia hominis
0	6	6	S1	585394	Roseburia hominis A2-183
0	4	0	S	166486	Roseburia intestinalis
0	4	4	S1	536231	Roseburia intestinalis L1-82
0	5	0	G	207244	Anaerostipes
0	5	5	S	649756	Anaerostipes hadrus
0	2	0	G	2569097	Anaerobutyricum
0	2	2	S	39488	Anaerobutyricum hallii
0	1	0	G	572511	Blautia
0	1	1	S	2479767	Blautia sp. SC05B48
0	10	0	F	541000	Ruminococcaceae
0	8	0	G	216851	Faecalibacterium
0	8	8	S	853	Faecalibacterium prausnitzii
0	2	0	G	1263	Ruminococcus
0	2	2	S	1160721	Ruminococcus bicirculans
0	5	0	F	186806	Eubacteriaceae
0	5	0	G	1730	Eubacterium
0	5	0	S	39485	[Eubacterium] eligens
0	5	5	S1	515620	[Eubacterium] eligens ATCC 27750
0	4	0	F	186804	Peptostreptococcaceae
0	3	0	G	1870884	Clostridioides
0	3	1	S	1496	Clostridioides difficile
0	2	2	S1	499174	Clostridioides difficile QCD-23m63
0	1	0	G	1849828	Paeniclostridium
0	1	1	S	1505	Paeniclostridium sordellii
0	2	2	F	216572	Oscillospiraceae
0	1	0	O1	186813	unclassified Clostridiales
0	1	0	G	1392389	Intestinimonas
0	1	1	S	1297617	Intestinimonas butyriciproducens
0	1	0	F	990719	Christensenellaceae
0	1	0	G	990721	Christensenella
0	1	1	S	626937	Christensenella minuta
0.2	17105	43	C	91061	Bacilli
0.17	14385	185	O	186826	Lactobacillales
0.16	13607	287	F	33958	Lactobacillaceae
0.15	13320	8236	G	1578	Lactobacillus
0.02	1652	1570	S	1624	Lactobacillus salivarius
0	55	55	S1	362948	Lactobacillus salivarius UCC118
0	27	27	S1	1194971	Lactobacillus salivarius str. Ren
0.02	1376	1038	S	1596	Lactobacillus gasseri
0	321	321	S1	1380360	Lactobacillus gasseri DSM 14869
0	17	17	S1	324831	Lactobacillus gasseri ATCC 33323 = JCM 1131
0.01	1246	1242	S	1613	Lactobacillus fermentum
0	4	4	S1	1381124	Lactobacillus fermentum 3872
0	323	298	S	47770	Lactobacillus crispatus
0	25	25	S1	748671	Lactobacillus crispatus ST1
0	270	229	S	2107999	Lactobacillus paragasseri
0	41	41	S1	525326	Lactobacillus paragasseri JV-V03
0	102	102	S	109790	Lactobacillus jensenii
0	66	66	S	1579	Lactobacillus acidophilus
0	21	21	S	33959	Lactobacillus johnsonii
0	12	12	S	1587	Lactobacillus helveticus
0	5	4	S	1598	Lactobacillus reuteri
0	1	1	S1	491077	Lactobacillus reuteri SD2112
0	4	4	S	1604	Lactobacillus amylovorus
0	3	3	S	1590	Lactobacillus plantarum
0	3	1	G1	655183	Lactobacillus casei group
0	2	2	S	1597	Lactobacillus paracasei
0	1	1	S	1580	Lactobacillus brevis
0.01	593	3	F	1300	Streptococcaceae
0.01	589	477	G	1301	Streptococcus
0	49	42	S	1304	Streptococcus salivarius
0	6	6	S1	1048332	Streptococcus salivarius CCHSS3
0	1	1	S1	347253	Streptococcus salivarius JIM8777
0	34	34	S	1343	Streptococcus vestibularis
0	15	15	S	1316412	Streptococcus sp. HSISS3
0	5	5	S	1316411	Streptococcus sp. HSISS2
0	4	2	G1	671232	Streptococcus anginosus group
0	2	0	S	1328	Streptococcus anginosus
0	2	2	S1	862970	Streptococcus anginosus C1051
0	1	1	S	1310	Streptococcus sobrinus
0	1	1	S	1311	Streptococcus agalactiae
0	1	1	S	1335	Streptococcus equinus
0	1	1	S	1839799	Streptococcus sp. FDAARGOS_192
0	1	1	S	1316408	Streptococcus sp. HSISM1
0	1	0	G	1357	Lactococcus
0	1	1	S	1358	Lactococcus lactis
0.03	2677	65	O	1385	Bacillales
0.02	1768	0	F	90964	Staphylococcaceae
0.02	1768	1	G	1279	Staphylococcus
0.02	1767	1767	S	1280	Staphylococcus aureus
0.01	834	0	F	186817	Bacillaceae
0.01	834	1	G	1386	Bacillus
0.01	832	0	G1	86661	Bacillus cereus group
0.01	813	0	S	1428	Bacillus thuringiensis
0.01	631	0	S1	180877	Bacillus thuringiensis serovar pulsiensis
0.01	631	631	S2	527028	Bacillus thuringiensis serovar pulsiensis BGSC 4CC1
0	182	0	S1	180854	Bacillus thuringiensis serovar huazhongensis
0	182	182	S2	527030	Bacillus thuringiensis serovar huazhongensis BGSC 4BD1
0	19	3	S	1396	Bacillus cereus
0	11	11	S1	526973	Bacillus cereus m1293
0	2	2	S1	526975	Bacillus cereus BDRD-ST26
0	2	2	S1	526969	Bacillus cereus m1550
0	1	1	S1	526984	Bacillus cereus Rock3-29
0	1	0	G1	653685	Bacillus subtilis group
0	1	0	S	1423	Bacillus subtilis
0	1	1	S1	1204342	Bacillus subtilis BEST7003
0	8	0	F	186822	Paenibacillaceae
0	8	2	G	44249	Paenibacillus
0	6	6	S	1536775	Paenibacillus sp. FSL H7-0737
0	2	0	O1	539002	Bacillales incertae sedis
0	2	0	O2	539738	Bacillales Family XI. Incertae Sedis
0	2	1	G	1378	Gemella
0	1	1	S	29391	Gemella morbillorum
0	4	0	C	909932	Negativicutes
0	4	0	O	1843489	Veillonellales
0	4	0	F	31977	Veillonellaceae
0	4	4	G	29465	Veillonella
0	3	0	C	526524	Erysipelotrichia
0	3	0	O	526525	Erysipelotrichales
0	3	1	F	128827	Erysipelotrichaceae
0	1	0	F1	433334	unclassified Erysipelotrichaceae
0	1	0	F2	544447	unclassified Erysipelotrichaceae (miscellaneous)
0	1	1	S	2109692	Erysipelotrichaceae bacterium GAM147
0	1	0	G	1573534	Faecalitalea
0	1	0	S	39483	Faecalitalea cylindroides
0	1	1	S1	717960	Faecalitalea cylindroides T2-87
0	48	0	P	201174	Actinobacteria
0	45	0	C	1760	Actinobacteria
0	27	0	O	85010	Pseudonocardiales
0	27	0	F	2070	Pseudonocardiaceae
0	27	0	G	65496	Actinoalloteichus
0	27	27	S	2072503	Actinoalloteichus sp. AHMU CJ021
0	11	0	O	85006	Micrococcales
0	8	0	F	1268	Micrococcaceae
0	4	0	G	32207	Rothia
0	4	4	S	43675	Rothia mucilaginosa
0	4	4	G	57493	Kocuria
0	1	0	F	85021	Intrasporangiaceae
0	1	0	G	53457	Janibacter
0	1	1	S	857417	Janibacter indicus
0	1	0	F	85023	Microbacteriaceae
0	1	1	G	33882	Microbacterium
0	1	0	F	145357	Dermacoccaceae
0	1	0	G	57495	Dermacoccus
0	1	1	S	1274	Dermacoccus nishinomiyaensis
0	4	0	O	85004	Bifidobacteriales
0	4	0	F	31953	Bifidobacteriaceae
0	4	2	G	1678	Bifidobacterium
0	1	1	S	216816	Bifidobacterium longum
0	1	1	S	1680	Bifidobacterium adolescentis
0	1	0	O	85007	Corynebacteriales
0	1	0	F	1653	Corynebacteriaceae
0	1	0	G	1716	Corynebacterium
0	1	1	S	1487956	Corynebacterium sp. ATCC 6931
0	1	0	O	85009	Propionibacteriales
0	1	0	F	31957	Propionibacteriaceae
0	1	0	G	1912216	Cutibacterium
0	1	1	S	1747	Cutibacterium acnes
0	1	0	O	2037	Actinomycetales
0	1	0	F	2049	Actinomycetaceae
0	1	1	G	1654	Actinomyces
0	3	0	C	84998	Coriobacteriia
0	3	0	O	84999	Coriobacteriales
0	3	0	F	84107	Coriobacteriaceae
0	3	0	G	102106	Collinsella
0	3	3	S	74426	Collinsella aerofaciens
0	5	0	P	1297	Deinococcus-Thermus
0	5	0	C	188787	Deinococci
0	5	0	O	68933	Thermales
0	5	0	F	188786	Thermaceae
0	5	4	G	270	Thermus
0	1	0	S	37636	Thermus scotoductus
0	1	1	S1	743525	Thermus scotoductus SA-01
0.04	3767	305	P	1224	Proteobacteria
0.04	3085	3	C	28216	Betaproteobacteria
0.04	3066	0	O	80840	Burkholderiales
0.03	2450	0	F	80864	Comamonadaceae
0.03	2450	0	G	47420	Hydrogenophaga
0.03	2450	2450	S	2184519	Hydrogenophaga sp. NH-16
0.01	609	1	F	119060	Burkholderiaceae
0.01	606	0	G	48736	Ralstonia
0.01	606	606	S	305	Ralstonia solanacearum
0	2	0	G	32008	Burkholderia
0	2	0	G1	111527	pseudomallei group
0	2	0	S	28450	Burkholderia pseudomallei
0	2	2	S1	320371	Burkholderia pseudomallei 1710a
0	7	0	F	506	Alcaligenaceae
0	7	1	G	507	Alcaligenes
0	6	6	S	511	Alcaligenes faecalis
0	16	0	O	206351	Neisseriales
0	16	0	F	481	Neisseriaceae
0	16	0	G	482	Neisseria
0	16	16	S	485	Neisseria gonorrhoeae
0	374	6	C	1236	Gammaproteobacteria
0	188	4	O	91347	Enterobacterales
0	159	9	F	543	Enterobacteriaceae
0	88	0	G	547	Enterobacter
0	88	0	G1	354276	Enterobacter cloacae complex
0	88	88	S	550	Enterobacter cloacae
0	52	0	G	570	Klebsiella
0	52	0	S	573	Klebsiella pneumoniae
0	52	52	S1	72407	Klebsiella pneumoniae subsp. pneumoniae
0	9	8	G	544	Citrobacter
0	1	1	S	545	Citrobacter koseri
0	1	1	G	561	Escherichia
0	25	4	F	1903414	Morganellaceae
0	17	9	G	583	Proteus
0	8	8	S	585	Proteus vulgaris
0	4	0	G	586	Providencia
0	3	3	S	587	Providencia rettgeri
0	1	0	S	588	Providencia stuartii
0	1	1	S1	1157951	Providencia stuartii MRSN 2154
0	151	0	O	135625	Pasteurellales
0	151	0	F	712	Pasteurellaceae
0	151	0	G	745	Pasteurella
0	151	0	S	747	Pasteurella multocida
0	151	151	S1	44283	Pasteurella multocida subsp. multocida
0	24	0	O	72274	Pseudomonadales
0	16	0	F	468	Moraxellaceae
0	16	1	G	469	Acinetobacter
0	12	0	G1	909768	Acinetobacter calcoaceticus/baumannii complex
0	12	12	S	470	Acinetobacter baumannii
0	3	3	S	106648	Acinetobacter bereziniae
0	8	0	F	135621	Pseudomonadaceae
0	8	4	G	286	Pseudomonas
0	4	0	G1	136845	Pseudomonas putida group
0	4	0	S	303	Pseudomonas putida
0	4	4	S1	1196325	Pseudomonas putida DOT-T1E
0	4	0	O	135614	Xanthomonadales
0	4	0	F	32033	Xanthomonadaceae
0	4	3	G	40323	Stenotrophomonas
0	1	1	G1	995085	Stenotrophomonas maltophilia group
0	1	0	O	135619	Oceanospirillales
0	1	0	F	224372	Alcanivoracaceae
0	1	0	G	59753	Alcanivorax
0	1	1	S	2014542	Alcanivorax sp. N3-2A
0	2	0	P1	68525	delta/epsilon subdivisions
0	1	0	C	28221	Deltaproteobacteria
0	1	0	O	213118	Desulfobacterales
0	1	0	F	213121	Desulfobulbaceae
0	1	0	G	893	Desulfobulbus
0	1	1	S	1986146	Desulfobulbus oralis
0	1	0	C	29547	Epsilonproteobacteria
0	1	0	O	213849	Campylobacterales
0	1	0	F	72294	Campylobacteraceae
0	1	0	G	194	Campylobacter
0	1	1	S	197	Campylobacter jejuni
0	1	0	C	28211	Alphaproteobacteria
0	1	0	O	204455	Rhodobacterales
0	1	0	F	31989	Rhodobacteraceae
0	1	0	G	265	Paracoccus
0	1	1	S	1499308	Paracoccus mutanolyticus
0	121	0	D1	1783270	FCB group
0	121	0	D2	68336	Bacteroidetes/Chlorobi group
0	121	3	P	976	Bacteroidetes
0	118	0	C	200643	Bacteroidia
0	118	4	O	171549	Bacteroidales
0	89	0	F	815	Bacteroidaceae
0	89	26	G	816	Bacteroides
0	27	0	S	357276	Bacteroides dorei
0	27	27	S1	997877	Bacteroides dorei CL03T12C01
0	18	18	S	2528203	Bacteroides sp. A1C1
0	5	5	S	821	Bacteroides vulgatus
0	5	5	S	28116	Bacteroides ovatus
0	4	4	S	47678	Bacteroides caccae
0	3	3	S	246787	Bacteroides cellulosilyticus
0	1	1	S	817	Bacteroides fragilis
0	11	0	F	171552	Prevotellaceae
0	10	2	G	838	Prevotella
0	5	5	S	28131	Prevotella intermedia
0	2	2	S	28132	Prevotella melaninogenica
0	1	1	S	28135	Prevotella oris
0	1	0	G	577309	Paraprevotella
0	1	0	S	454155	Paraprevotella xylaniphila
0	1	1	S1	762982	Paraprevotella xylaniphila YIT 11841
0	9	0	F	2005525	Tannerellaceae
0	8	6	G	375288	Parabacteroides
0	2	1	S	823	Parabacteroides distasonis
0	1	1	S1	435591	Parabacteroides distasonis ATCC 8503
0	1	0	G	195950	Tannerella
0	1	1	S	28112	Tannerella forsythia
0	3	0	F	1853231	Odoribacteraceae
0	2	0	G	283168	Odoribacter
0	2	2	S	28118	Odoribacter splanchnicus
0	1	0	G	574697	Butyricimonas
0	1	1	S	2093856	Butyricimonas faecalis
0	1	0	F	171550	Rikenellaceae
0	1	0	G	239759	Alistipes
0	1	0	S	328814	Alistipes shahii
0	1	1	S1	717959	Alistipes shahii WAL 8301
0	1	0	F	171551	Porphyromonadaceae
0	1	0	G	836	Porphyromonas
0	1	0	S	28123	Porphyromonas asaccharolytica
0	1	1	S1	879243	Porphyromonas asaccharolytica DSM 20707
0	7	0	P	32066	Fusobacteria
0	7	0	C	203490	Fusobacteriia
0	7	0	O	203491	Fusobacteriales
0	7	0	F	203492	Fusobacteriaceae
0	7	2	G	848	Fusobacterium
0	4	0	S	849	Fusobacterium gonidiaformans
0	4	4	S1	469615	Fusobacterium gonidiaformans ATCC 25563
0	1	1	S	851	Fusobacterium nucleatum
0	3	0	P	203691	Spirochaetes
0	3	0	C	203692	Spirochaetia
0	3	0	O	136	Spirochaetales
0	3	0	F	137	Spirochaetaceae
0	3	0	G	157	Treponema
0	3	3	S	158	Treponema denticola
0	1	0	D1	1783257	PVC group
0	1	0	P	74201	Verrucomicrobia
0	1	0	C	203494	Verrucomicrobiae
0	1	0	O	48461	Verrucomicrobiales
0	1	0	F	1647988	Akkermansiaceae
0	1	0	G	239934	Akkermansia
0	1	1	S	239935	Akkermansia muciniphila

## Sheet: Table_S5
Additional Table S5: Report HOME-Bio for Shotgun analysis of Bacteria in SRR1205231
Percentage of fragments covered by the clade rooted at this taxon	Number of fragments covered by the clade rooted at this taxon	Number of fragments assigned directly to this taxon	Rank	NCBI taxonomic ID number	Scientific name
99.93	8062422	8062422	U	0	unclassified
0.07	5316	0	R	1	root
0.07	5316	0	R1	131567	cellular organisms
0.07	5316	810	D	2	Bacteria
0.04	3187	1	D1	1783272	Terrabacteria group
0.04	3169	29	P	1239	Firmicutes
0.03	2678	2	C	91061	Bacilli
0.03	2527	89	O	1385	Bacillales
0.03	2365	0	F	90964	Staphylococcaceae
0.03	2365	0	G	1279	Staphylococcus
0.03	2364	2364	S	1280	Staphylococcus aureus
0	1	1	S	1290	Staphylococcus hominis
0	65	0	F	186817	Bacillaceae
0	65	0	G	1386	Bacillus
0	64	0	G1	86661	Bacillus cereus group
0	60	0	S	1428	Bacillus thuringiensis
0	51	0	S1	180854	Bacillus thuringiensis serovar huazhongensis
0	51	51	S2	527030	Bacillus thuringiensis serovar huazhongensis BGSC 4BD1
0	9	0	S1	180877	Bacillus thuringiensis serovar pulsiensis
0	9	9	S2	527028	Bacillus thuringiensis serovar pulsiensis BGSC 4CC1
0	4	0	S	1396	Bacillus cereus
0	2	2	S1	526975	Bacillus cereus BDRD-ST26
0	2	2	S1	526974	Bacillus cereus BDRD-ST24
0	1	1	S	1397	Bacillus circulans
0	8	0	F	186822	Paenibacillaceae
0	8	4	G	44249	Paenibacillus
0	2	2	S	1536770	Paenibacillus sp. FSL R5-0345
0	2	2	S	1536775	Paenibacillus sp. FSL H7-0737
0	149	2	O	186826	Lactobacillales
0	142	0	F	1300	Streptococcaceae
0	142	100	G	1301	Streptococcus
0	29	29	S	1313	Streptococcus pneumoniae
0	8	7	S	1318	Streptococcus parasanguinis
0	1	1	S1	1114965	Streptococcus parasanguinis FW213
0	2	2	S	1316408	Streptococcus sp. HSISM1
0	1	1	S	28037	Streptococcus mitis
0	1	1	S	712633	Streptococcus sp. oral taxon 431
0	1	0	S	45634	Streptococcus cristatus
0	1	1	S1	889201	Streptococcus cristatus ATCC 51100
0	5	1	F	33958	Lactobacillaceae
0	4	1	G	1578	Lactobacillus
0	2	1	S	1624	Lactobacillus salivarius
0	1	1	S1	362948	Lactobacillus salivarius UCC118
0	1	1	S	109790	Lactobacillus jensenii
0.01	443	0	C	186801	Clostridia
0.01	443	5	O	186802	Clostridiales
0.01	420	0	F	31979	Clostridiaceae
0.01	420	6	G	1485	Clostridium
0.01	411	411	S	1491	Clostridium botulinum
0	3	3	S	1492	Clostridium butyricum
0	6	0	F	186803	Lachnospiraceae
0	3	0	G	1506553	Lachnoclostridium
0	2	2	S	208479	[Clostridium] bolteae
0	1	1	S	1834196	Lachnoclostridium sp. YL32
0	3	0	G	2039240	Anaerotignum
0	3	0	S	28446	Anaerotignum propionicum
0	3	3	S1	991789	Anaerotignum propionicum DSM 1682
0	6	0	O1	538999	Clostridiales incertae sedis
0	6	0	F	543314	Clostridiales Family XIII. Incertae Sedis
0	6	1	G	86331	Mogibacterium
0	5	5	S	114527	Mogibacterium diversum
0	4	0	F	186804	Peptostreptococcaceae
0	4	0	G	1870884	Clostridioides
0	4	0	S	1496	Clostridioides difficile
0	4	4	S1	499174	Clostridioides difficile QCD-23m63
0	1	0	F	541000	Ruminococcaceae
0	1	0	G	1905344	Ruthenibacterium
0	1	1	S	1550024	Ruthenibacterium lactatiformans
0	1	0	F	990719	Christensenellaceae
0	1	0	G	990721	Christensenella
0	1	1	S	626937	Christensenella minuta
0	15	0	C	909932	Negativicutes
0	15	0	O	1843489	Veillonellales
0	15	0	F	31977	Veillonellaceae
0	13	3	G	29465	Veillonella
0	6	6	S	39778	Veillonella dispar
0	4	4	S	29466	Veillonella parvula
0	2	0	G	39948	Dialister
0	2	2	S	39950	Dialister pneumosintes
0	3	0	C	1737404	Tissierellia
0	3	0	O	1737405	Tissierellales
0	3	0	F	1570339	Peptoniphilaceae
0	3	0	G	150022	Finegoldia
0	3	2	S	1260	Finegoldia magna
0	1	1	S1	334413	Finegoldia magna ATCC 29328
0	1	0	C	526524	Erysipelotrichia
0	1	0	O	526525	Erysipelotrichales
0	1	1	F	128827	Erysipelotrichaceae
0	16	0	P	201174	Actinobacteria
0	15	0	C	1760	Actinobacteria
0	9	1	O	85006	Micrococcales
0	7	1	F	1268	Micrococcaceae
0	6	0	G	32207	Rothia
0	4	4	S	43675	Rothia mucilaginosa
0	2	0	S	2047	Rothia dentocariosa
0	2	2	S1	762948	Rothia dentocariosa ATCC 17931
0	1	0	F	85023	Microbacteriaceae
0	1	0	G	33882	Microbacterium
0	1	1	S	1795053	Microbacterium sp. PAMC 28756
0	4	0	O	85009	Propionibacteriales
0	4	0	F	31957	Propionibacteriaceae
0	4	0	G	1912216	Cutibacterium
0	4	4	S	1747	Cutibacterium acnes
0	1	0	O	85007	Corynebacteriales
0	1	0	F	1653	Corynebacteriaceae
0	1	0	G	1716	Corynebacterium
0	1	0	S	1727	Corynebacterium variabile
0	1	1	S1	858619	Corynebacterium variabile DSM 44702
0	1	0	O	2037	Actinomycetales
0	1	0	F	2049	Actinomycetaceae
0	1	0	G	1654	Actinomyces
0	1	1	S	544580	Actinomyces oris
0	1	0	C	84998	Coriobacteriia
0	1	0	O	1643822	Eggerthellales
0	1	0	F	1643826	Eggerthellaceae
0	1	0	G	84111	Eggerthella
0	1	1	S	84112	Eggerthella lenta
0	1	0	P	1297	Deinococcus-Thermus
0	1	0	C	188787	Deinococci
0	1	0	O	68933	Thermales
0	1	0	F	188786	Thermaceae
0	1	0	G	270	Thermus
0	1	0	S	37636	Thermus scotoductus
0	1	1	S1	743525	Thermus scotoductus SA-01
0.01	1154	323	P	1224	Proteobacteria
0.01	530	2	C	28216	Betaproteobacteria
0.01	518	2	O	80840	Burkholderiales
0	387	0	F	119060	Burkholderiaceae
0	380	0	G	48736	Ralstonia
0	380	380	S	305	Ralstonia solanacearum
0	7	0	G	32008	Burkholderia
0	7	0	G1	111527	pseudomallei group
0	7	0	S	28450	Burkholderia pseudomallei
0	7	7	S1	320371	Burkholderia pseudomallei 1710a
0	129	0	F	80864	Comamonadaceae
0	129	0	G	47420	Hydrogenophaga
0	129	129	S	2184519	Hydrogenophaga sp. NH-16
0	10	0	O	206351	Neisseriales
0	10	0	F	481	Neisseriaceae
0	10	0	G	482	Neisseria
0	10	10	S	485	Neisseria gonorrhoeae
0	297	3	C	1236	Gammaproteobacteria
0	140	2	O	91347	Enterobacterales
0	138	9	F	543	Enterobacteriaceae
0	71	0	G	547	Enterobacter
0	71	0	G1	354276	Enterobacter cloacae complex
0	71	71	S	550	Enterobacter cloacae
0	51	0	G	570	Klebsiella
0	51	0	S	573	Klebsiella pneumoniae
0	51	51	S1	72407	Klebsiella pneumoniae subsp. pneumoniae
0	7	7	G	544	Citrobacter
0	135	0	O	135625	Pasteurellales
0	135	0	F	712	Pasteurellaceae
0	117	0	G	745	Pasteurella
0	117	0	S	747	Pasteurella multocida
0	117	117	S1	44283	Pasteurella multocida subsp. multocida
0	18	14	G	724	Haemophilus
0	4	4	S	727	Haemophilus influenzae
0	15	0	O	72274	Pseudomonadales
0	13	0	F	468	Moraxellaceae
0	12	2	G	469	Acinetobacter
0	10	0	G1	909768	Acinetobacter calcoaceticus/baumannii complex
0	10	10	S	470	Acinetobacter baumannii
0	1	0	G	475	Moraxella
0	1	1	S	34062	Moraxella osloensis
0	2	0	F	135621	Pseudomonadaceae
0	2	1	G	286	Pseudomonas
0	1	0	G1	136845	Pseudomonas putida group
0	1	0	S	303	Pseudomonas putida
0	1	1	S1	1196325	Pseudomonas putida DOT-T1E
0	2	0	O	135619	Oceanospirillales
0	2	0	F	224372	Alcanivoracaceae
0	2	0	G	59753	Alcanivorax
0	2	2	S	2014542	Alcanivorax sp. N3-2A
0	2	0	O	135624	Aeromonadales
0	2	0	F	84642	Aeromonadaceae
0	2	2	G	642	Aeromonas
0	3	0	P1	68525	delta/epsilon subdivisions
0	3	0	C	29547	Epsilonproteobacteria
0	3	0	O	213849	Campylobacterales
0	3	0	F	72294	Campylobacteraceae
0	3	0	G	194	Campylobacter
0	3	3	S	199	Campylobacter concisus
0	1	0	C	28211	Alphaproteobacteria
0	1	0	O	204441	Rhodospirillales
0	1	0	F	433	Acetobacteraceae
0	1	0	G	125216	Roseomonas
0	1	1	S	257708	Roseomonas gilardii
0	147	0	D1	1783270	FCB group
0	147	0	D2	68336	Bacteroidetes/Chlorobi group
0	147	1	P	976	Bacteroidetes
0	145	0	C	200643	Bacteroidia
0	145	5	O	171549	Bacteroidales
0	116	0	F	171552	Prevotellaceae
0	116	50	G	838	Prevotella
0	24	24	S	28132	Prevotella melaninogenica
0	24	24	S	1177574	Prevotella jejuni
0	9	9	S	28135	Prevotella oris
0	7	7	S	28129	Prevotella denticola
0	1	1	S	28131	Prevotella intermedia
0	1	0	S	589437	Prevotella scopos
0	1	1	S1	1236518	Prevotella scopos JCM 17725
0	17	0	F	815	Bacteroidaceae
0	17	1	G	816	Bacteroides
0	15	15	S	817	Bacteroides fragilis
0	1	1	S	821	Bacteroides vulgatus
0	3	0	F	171551	Porphyromonadaceae
0	3	0	G	836	Porphyromonas
0	2	0	S	28123	Porphyromonas asaccharolytica
0	2	2	S1	879243	Porphyromonas asaccharolytica DSM 20707
0	1	1	S	837	Porphyromonas gingivalis
0	3	0	F	2005525	Tannerellaceae
0	3	0	G	195950	Tannerella
0	3	3	S	28112	Tannerella forsythia
0	1	0	F	1853231	Odoribacteraceae
0	1	0	G	283168	Odoribacter
0	1	1	S	28118	Odoribacter splanchnicus
0	1	0	C	117743	Flavobacteriia
0	1	0	O	200644	Flavobacteriales
0	1	1	F	49546	Flavobacteriaceae
0	18	0	P	32066	Fusobacteria
0	18	0	C	203490	Fusobacteriia
0	18	0	O	203491	Fusobacteriales
0	18	0	F	203492	Fusobacteriaceae
0	18	6	G	848	Fusobacterium
0	12	8	S	851	Fusobacterium nucleatum
0	3	2	S1	76859	Fusobacterium nucleatum subsp. animalis
0	1	1	S2	469607	Fusobacterium nucleatum subsp. animalis 4_8
0	1	1	S1	155615	Fusobacterium nucleatum subsp. vincentii

## Sheet: Table_S6
Additional Table S6: Report HOME-Bio for Shotgun analysis of Bacteria in SRR1205232
Percentage of fragments covered by the clade rooted at this taxon	Number of fragments covered by the clade rooted at this taxon	Number of fragments assigned directly to this taxon	Rank	NCBI taxonomic ID number	Scientific name
99.95	14703050	14703050	U	0	unclassified
0.05	7420	0	R	1	root
0.05	7420	0	R1	131567	cellular organisms
0.05	7420	778	D	2	Bacteria
0.03	3896	5	D1	1783272	Terrabacteria group
0.03	3835	35	P	1239	Firmicutes
0.02	3438	1	C	91061	Bacilli
0.02	3428	101	O	1385	Bacillales
0.02	3027	0	F	90964	Staphylococcaceae
0.02	3027	0	G	1279	Staphylococcus
0.02	3025	3025	S	1280	Staphylococcus aureus
0	2	2	S	29388	Staphylococcus capitis
0	213	0	F	186817	Bacillaceae
0	213	0	G	1386	Bacillus
0	212	0	G1	86661	Bacillus cereus group
0	208	0	S	1428	Bacillus thuringiensis
0	134	0	S1	180877	Bacillus thuringiensis serovar pulsiensis
0	134	134	S2	527028	Bacillus thuringiensis serovar pulsiensis BGSC 4CC1
0	74	0	S1	180854	Bacillus thuringiensis serovar huazhongensis
0	74	74	S2	527030	Bacillus thuringiensis serovar huazhongensis BGSC 4BD1
0	4	1	S	1396	Bacillus cereus
0	2	2	S1	526974	Bacillus cereus BDRD-ST24
0	1	1	S1	526973	Bacillus cereus m1293
0	1	0	G1	653685	Bacillus subtilis group
0	1	0	S	1423	Bacillus subtilis
0	1	1	S1	1204342	Bacillus subtilis BEST7003
0	86	0	F	186822	Paenibacillaceae
0	86	45	G	44249	Paenibacillus
0	22	22	S	1536775	Paenibacillus sp. FSL H7-0737
0	17	17	S	1536770	Paenibacillus sp. FSL R5-0345
0	2	2	S	1536772	Paenibacillus sp. FSL R7-0273
0	1	0	O1	539002	Bacillales incertae sedis
0	1	0	O2	539738	Bacillales Family XI. Incertae Sedis
0	1	0	G	1378	Gemella
0	1	1	S	29391	Gemella morbillorum
0	9	0	O	186826	Lactobacillales
0	6	0	F	1300	Streptococcaceae
0	6	5	G	1301	Streptococcus
0	1	1	S	1302	Streptococcus gordonii
0	2	0	F	33958	Lactobacillaceae
0	2	1	G	1578	Lactobacillus
0	1	1	S	1624	Lactobacillus salivarius
0	1	0	F	81852	Enterococcaceae
0	1	0	G	1350	Enterococcus
0	1	1	S	53346	Enterococcus mundtii
0	361	0	C	186801	Clostridia
0	361	8	O	186802	Clostridiales
0	325	3	F	31979	Clostridiaceae
0	322	25	G	1485	Clostridium
0	258	258	S	1491	Clostridium botulinum
0	35	35	S	1492	Clostridium butyricum
0	3	3	S	2320868	Clostridium sp. CT4
0	1	1	S	1520	Clostridium beijerinckii
0	23	0	F	186803	Lachnospiraceae
0	23	0	G	2039240	Anaerotignum
0	23	0	S	28446	Anaerotignum propionicum
0	23	23	S1	991789	Anaerotignum propionicum DSM 1682
0	5	0	F	186804	Peptostreptococcaceae
0	5	0	G	1870884	Clostridioides
0	5	0	S	1496	Clostridioides difficile
0	5	5	S1	499174	Clostridioides difficile QCD-23m63
0	1	0	C	909932	Negativicutes
0	1	0	O	909929	Selenomonadales
0	1	0	F	1843490	Sporomusaceae
0	1	0	G	2093783	Methylomusa
0	1	1	S	1930071	Methylomusa anaerophila
0	56	1	P	201174	Actinobacteria
0	55	2	C	1760	Actinobacteria
0	44	19	O	85006	Micrococcales
0	25	1	F	85023	Microbacteriaceae
0	23	14	G	33882	Microbacterium
0	8	8	S	1795053	Microbacterium sp. PAMC 28756
0	1	1	S	1714373	Microbacterium sp. No. 7
0	1	1	G	1705353	Aurantimicrobium
0	8	0	O	85009	Propionibacteriales
0	8	1	F	31957	Propionibacteriaceae
0	6	0	G	1912216	Cutibacterium
0	6	6	S	1747	Cutibacterium acnes
0	1	0	G	1912217	Pseudopropionibacterium
0	1	1	S	1750	Pseudopropionibacterium propionicum
0	1	0	O	2039638	Candidatus Nanopelagicales
0	1	0	F	2162846	Candidatus Nanopelagicaceae
0	1	0	G	622681	Candidatus Planktophila
0	1	1	S	1884904	Candidatus Planktophila sulfonica
0.02	2739	852	P	1224	Proteobacteria
0.01	1010	15	C	1236	Gammaproteobacteria
0	607	4	O	91347	Enterobacterales
0	603	7	F	543	Enterobacteriaceae
0	342	2	G	570	Klebsiella
0	340	0	S	573	Klebsiella pneumoniae
0	340	340	S1	72407	Klebsiella pneumoniae subsp. pneumoniae
0	237	0	G	547	Enterobacter
0	237	0	G1	354276	Enterobacter cloacae complex
0	237	237	S	550	Enterobacter cloacae
0	14	13	G	544	Citrobacter
0	1	0	G1	1344959	Citrobacter freundii complex
0	1	1	S	546	Citrobacter freundii
0	2	2	G	83654	Leclercia
0	1	0	F1	191675	unclassified Enterobacteriaceae
0	1	0	F2	84563	ant, tsetse, mealybug, aphid, etc. endosymbionts
0	1	0	F3	146507	aphid secondary symbionts
0	1	0	G	568987	Candidatus Hamiltonella
0	1	1	S	138072	Candidatus Hamiltonella defensa
0	317	0	O	135625	Pasteurellales
0	317	0	F	712	Pasteurellaceae
0	317	0	G	745	Pasteurella
0	317	0	S	747	Pasteurella multocida
0	317	317	S1	44283	Pasteurella multocida subsp. multocida
0	28	0	O	72274	Pseudomonadales
0	19	0	F	468	Moraxellaceae
0	19	0	G	469	Acinetobacter
0	19	0	G1	909768	Acinetobacter calcoaceticus/baumannii complex
0	19	19	S	470	Acinetobacter baumannii
0	9	0	F	135621	Pseudomonadaceae
0	9	5	G	286	Pseudomonas
0	3	0	G1	136845	Pseudomonas putida group
0	3	0	S	303	Pseudomonas putida
0	3	3	S1	1196325	Pseudomonas putida DOT-T1E
0	1	1	S	1415630	Pseudomonas sp. TKP
0	23	0	O	135624	Aeromonadales
0	23	0	F	84642	Aeromonadaceae
0	23	20	G	642	Aeromonas
0	1	0	S	651	Aeromonas media
0	1	1	S1	1208104	Aeromonas media WS
0	1	1	S	654	Aeromonas veronii
0	1	1	S	644	Aeromonas hydrophila
0	15	0	O	135614	Xanthomonadales
0	15	2	F	32033	Xanthomonadaceae
0	13	10	G	40323	Stenotrophomonas
0	3	3	S	128780	Stenotrophomonas acidaminiphila
0	5	0	O	135619	Oceanospirillales
0	5	0	F	224372	Alcanivoracaceae
0	5	0	G	59753	Alcanivorax
0	5	5	S	2014542	Alcanivorax sp. N3-2A
0.01	872	1	C	28216	Betaproteobacteria
0.01	800	0	O	80840	Burkholderiales
0	730	1	F	119060	Burkholderiaceae
0	726	0	G	48736	Ralstonia
0	726	726	S	305	Ralstonia solanacearum
0	3	1	G	32008	Burkholderia
0	2	0	G1	111527	pseudomallei group
0	2	0	S	28450	Burkholderia pseudomallei
0	2	2	S1	320371	Burkholderia pseudomallei 1710a
0	65	1	F	80864	Comamonadaceae
0	64	0	G	47420	Hydrogenophaga
0	64	64	S	2184519	Hydrogenophaga sp. NH-16
0	5	0	F	75682	Oxalobacteraceae
0	5	3	G	963	Herbaspirillum
0	2	2	S	863372	Herbaspirillum huttiense
0	66	0	O	206351	Neisseriales
0	66	0	F	481	Neisseriaceae
0	66	1	G	482	Neisseria
0	65	65	S	485	Neisseria gonorrhoeae
0	5	0	O	32003	Nitrosomonadales
0	4	2	F	32011	Methylophilaceae
0	1	0	G	359407	Methylotenera
0	1	0	S	1055487	Methylotenera versatilis
0	1	1	S1	666681	Methylotenera versatilis 301
0	1	0	G	1679002	Candidatus Methylopumilus
0	1	1	S	1581680	Candidatus Methylopumilus turicensis
0	1	0	F	2008790	Thiobacillaceae
0	1	0	G	1938335	Sulfuritortus
0	1	1	S	1914471	Sulfuritortus calidifontis
0	5	0	C	28211	Alphaproteobacteria
0	3	0	O	356	Rhizobiales
0	2	0	F	69277	Phyllobacteriaceae
0	2	0	G	68287	Mesorhizobium
0	2	2	S	2082387	Mesorhizobium sp. Pch-S
0	1	0	F	119045	Methylobacteriaceae
0	1	1	G	2282523	Methylorubrum
0	2	0	O	204457	Sphingomonadales
0	2	0	F	41297	Sphingomonadaceae
0	1	1	G	150203	Blastomonas
0	1	0	G	165695	Sphingobium
0	1	1	S	1673076	Sphingobium hydrophobicum
0	4	0	D1	1783270	FCB group
0	4	0	D2	68336	Bacteroidetes/Chlorobi group
0	4	0	P	976	Bacteroidetes
0	4	0	C	200643	Bacteroidia
0	4	2	O	171549	Bacteroidales
0	1	0	F	171551	Porphyromonadaceae
0	1	0	G	836	Porphyromonas
0	1	1	S	837	Porphyromonas gingivalis
0	1	0	F	171552	Prevotellaceae
0	1	1	G	838	Prevotella
0	3	0	P	32066	Fusobacteria
0	3	0	C	203490	Fusobacteriia
0	3	0	O	203491	Fusobacteriales
0	3	0	F	203492	Fusobacteriaceae
0	3	3	G	848	Fusobacterium

## Sheet: Table_S7
Additional Table S7: Report HOME-Bio for Shotgun analysis of Bacteria in SRR1206003
Percentage of fragments covered by the clade rooted at this taxon	Number of fragments covered by the clade rooted at this taxon	Number of fragments assigned directly to this taxon	Rank	NCBI taxonomic ID number	Scientific name
98.49	9106498	9106498	U	0	unclassified
1.51	139334	0	R	1	root
1.51	139334	0	R1	131567	cellular organisms
1.51	139334	4468	D	2	Bacteria
1.28	118747	524	D1	1783272	Terrabacteria group
1.12	103197	1130	P	1239	Firmicutes
0.64	58918	116	C	186801	Clostridia
0.64	58802	656	O	186802	Clostridiales
0.5	46243	524	F	31979	Clostridiaceae
0.49	45719	19003	G	1485	Clostridium
0.24	22646	22646	S	1492	Clostridium butyricum
0.02	1913	1609	S	1520	Clostridium beijerinckii
0	172	172	S1	1428454	Clostridium beijerinckii NRRL B-598
0	132	132	S1	290402	Clostridium beijerinckii NCIMB 8052
0.01	700	700	S	2320868	Clostridium sp. CT4
0.01	480	468	S	1491	Clostridium botulinum
0	11	0	S1	36826	Clostridium botulinum A
0	11	11	S2	498214	Clostridium botulinum A3 str. Loch Maree
0	1	0	S1	36827	Clostridium botulinum B
0	1	1	S2	935198	Clostridium botulinum B str. Eklund 17B (NRP)
0	297	276	S	36745	Clostridium saccharoperbutylacetonicum
0	21	0	S1	1335640	Clostridium saccharoperbutylacetonicum N1-4
0	21	21	S2	931276	Clostridium saccharoperbutylacetonicum N1-4(HMT)
0	281	281	S	641107	Clostridium sp. DL-VIII
0	189	189	S	1702238	Clostridium sp. MF28
0	108	108	S	755731	Clostridium sp. BNL1100
0	67	67	S	182773	Clostridium isatidis
0	11	11	S	169679	Clostridium saccharobutylicum
0	10	10	S	1534	Clostridium kluyveri
0	4	0	S	217159	Clostridium carboxidivorans
0	4	4	S1	536227	Clostridium carboxidivorans P7
0	3	3	S	332101	Clostridium drakei
0	2	2	S	2212991	Clostridium sp. AWRP
0	2	2	S	394958	Clostridium taeniosporum
0	2	2	S	29341	Clostridium argentinense
0	1	1	S	1504	Clostridium septicum
0.13	11696	14	F	186803	Lachnospiraceae
0.13	11663	0	G	2039240	Anaerotignum
0.13	11663	0	S	28446	Anaerotignum propionicum
0.13	11663	11663	S1	991789	Anaerotignum propionicum DSM 1682
0	17	3	G	1506553	Lachnoclostridium
0	10	0	S	84030	[Clostridium] saccharolyticum
0	10	10	S1	610130	[Clostridium] saccharolyticum WM1
0	3	3	S	1834196	Lachnoclostridium sp. YL32
0	1	0	S	66219	Lachnoclostridium phytofermentans
0	1	1	S1	357809	Lachnoclostridium phytofermentans ISDg
0	1	0	G	572511	Blautia
0	1	1	S	33035	Blautia producta
0	1	0	G	698776	Cellulosilyticum
0	1	0	S	29360	Cellulosilyticum lentocellum
0	1	1	S1	642492	Cellulosilyticum lentocellum DSM 5427
0	143	10	F	186807	Peptococcaceae
0	133	0	G	51196	Syntrophobotulus
0	133	0	S	51197	Syntrophobotulus glycolicus
0	133	133	S1	645991	Syntrophobotulus glycolicus DSM 8271
0	49	0	O1	538999	Clostridiales incertae sedis
0	49	0	F	543314	Clostridiales Family XIII. Incertae Sedis
0	49	0	G	2060094	Aminipila
0	49	49	S	2507160	Aminipila sp. JN-39
0	14	0	O1	186813	unclassified Clostridiales
0	14	0	O2	39779	unclassified Clostridiales (miscellaneous)
0	14	14	S	2173034	Clostridiales bacterium 70B-A
0	1	0	F	186804	Peptostreptococcaceae
0	1	0	G	1870884	Clostridioides
0	1	0	S	1496	Clostridioides difficile
0	1	1	S1	499174	Clostridioides difficile QCD-23m63
0.47	43037	150	C	91061	Bacilli
0.46	42831	434	O	1385	Bacillales
0.41	37515	212	F	186822	Paenibacillaceae
0.4	37302	18156	G	44249	Paenibacillus
0.12	10898	10898	S	1536775	Paenibacillus sp. FSL H7-0737
0.09	7862	7862	S	1536770	Paenibacillus sp. FSL R5-0345
0	159	159	S	1536772	Paenibacillus sp. FSL R7-0273
0	107	107	S	189426	Paenibacillus odorifer
0	48	48	S	1536773	Paenibacillus sp. FSL R7-0331
0	23	23	S	1536771	Paenibacillus sp. FSL R5-0912
0	19	19	S	169760	Paenibacillus stellifer
0	13	13	S	414771	Paenibacillus donghaensis
0	11	11	S	1536774	Paenibacillus sp. FSL H7-0357
0	3	3	S	1406	Paenibacillus polymyxa
0	1	0	G1	2044880	Paenibacillus sonchi group
0	1	0	S	483937	Paenibacillus riograndensis
0	1	1	S1	1073571	Paenibacillus riograndensis SBR5
0	1	1	S	1536769	Paenibacillus sp. FSL P4-0081
0	1	1	S	1763538	Paenibacillus crassostreae
0	1	0	G	76632	Thermobacillus
0	1	0	S	377615	Thermobacillus composti
0	1	1	S1	717605	Thermobacillus composti KWC4
0.04	3474	0	F	90964	Staphylococcaceae
0.04	3474	1	G	1279	Staphylococcus
0.04	3473	3473	S	1280	Staphylococcus aureus
0.01	1098	26	F	186817	Bacillaceae
0.01	1072	266	G	1386	Bacillus
0	357	174	G1	86661	Bacillus cereus group
0	156	2	S	1428	Bacillus thuringiensis
0	117	0	S1	180877	Bacillus thuringiensis serovar pulsiensis
0	117	117	S2	527028	Bacillus thuringiensis serovar pulsiensis BGSC 4CC1
0	37	0	S1	180854	Bacillus thuringiensis serovar huazhongensis
0	37	37	S2	527030	Bacillus thuringiensis serovar huazhongensis BGSC 4BD1
0	22	6	S	1396	Bacillus cereus
0	7	7	S1	361100	Bacillus cereus Q1
0	4	4	S1	526981	Bacillus cereus Rock1-3
0	2	2	S1	526974	Bacillus cereus BDRD-ST24
0	1	1	S1	526983	Bacillus cereus Rock3-28
0	1	1	S1	526984	Bacillus cereus Rock3-29
0	1	1	S1	526969	Bacillus cereus m1550
0	5	5	S	1890302	Bacillus wiedmannii
0	262	262	S	1397	Bacillus circulans
0	109	109	S	86664	Bacillus flexus
0	56	0	S	665099	Bacillus oceanisediminis
0	56	56	S1	1196031	Bacillus oceanisediminis 2691
0	6	6	S	98228	Bacillus sp. OxB-1
0	4	4	S	859143	Bacillus kochii
0	3	3	S	421767	Bacillus butanolivorans
0	2	0	G1	653685	Bacillus subtilis group
0	2	2	G2	1938374	Bacillus amyloliquefaciens group
0	2	2	S	352858	Bacillus sp. Y1
0	2	0	S	79885	Bacillus pseudofirmus
0	2	2	S1	398511	Bacillus pseudofirmus OF4
0	1	1	S	189381	Bacillus marisflavi
0	1	1	S	35841	Bacillus thermoamylovorans
0	1	1	S	33932	Bacillus cohnii
0	302	0	O1	539002	Bacillales incertae sedis
0	302	0	O2	539742	Bacillales Family XII. Incertae Sedis
0	302	33	G	33986	Exiguobacterium
0	266	266	S	360911	Exiguobacterium sp. AT1b
0	3	3	S	340146	Exiguobacterium mexicanum
0	8	2	F	186818	Planococcaceae
0	6	3	G	1569	Sporosarcina
0	3	3	S	2283194	Sporosarcina sp. PTS2304
0	56	2	O	186826	Lactobacillales
0	31	0	F	81852	Enterococcaceae
0	31	1	G	1350	Enterococcus
0	30	30	S	53346	Enterococcus mundtii
0	12	0	F	186828	Carnobacteriaceae
0	11	0	G	2747	Carnobacterium
0	11	11	S	2751	Carnobacterium maltaromaticum
0	1	0	G	1470540	Jeotgalibaca
0	1	1	S	2496265	Jeotgalibaca sp. H21T32
0	8	0	F	1300	Streptococcaceae
0	8	0	G	1357	Lactococcus
0	7	7	S	1363	Lactococcus garvieae
0	1	0	S	1358	Lactococcus lactis
0	1	1	S1	1360	Lactococcus lactis subsp. lactis
0	3	0	F	33958	Lactobacillaceae
0	3	2	G	1578	Lactobacillus
0	1	1	S	1596	Lactobacillus gasseri
0	110	0	C	909932	Negativicutes
0	110	0	O	909929	Selenomonadales
0	110	0	F	1843490	Sporomusaceae
0	110	0	G	2093783	Methylomusa
0	110	110	S	1930071	Methylomusa anaerophila
0	2	0	C	526524	Erysipelotrichia
0	2	0	O	526525	Erysipelotrichales
0	2	2	F	128827	Erysipelotrichaceae
0.16	15026	18	P	201174	Actinobacteria
0.16	15008	547	C	1760	Actinobacteria
0.16	14434	5102	O	85006	Micrococcales
0.1	9329	296	F	85023	Microbacteriaceae
0.1	9033	6295	G	33882	Microbacterium
0.03	2595	2595	S	1795053	Microbacterium sp. PAMC 28756
0	135	135	S	1714373	Microbacterium sp. No. 7
0	8	8	S	2103230	Microbacterium sp. str. 'China'
0	3	0	F	1268	Micrococcaceae
0	3	0	G	370735	Zhihengliuella
0	3	3	S	2058657	Zhihengliuella sp. ISTPL4
0	22	0	O	85009	Propionibacteriales
0	22	1	F	31957	Propionibacteriaceae
0	21	1	G	1912216	Cutibacterium
0	20	20	S	1747	Cutibacterium acnes
0	2	0	O	85004	Bifidobacteriales
0	2	0	F	31953	Bifidobacteriaceae
0	2	0	G	1678	Bifidobacterium
0	1	1	S	1681	Bifidobacterium bifidum
0	1	1	S	216816	Bifidobacterium longum
0	2	0	O	85007	Corynebacteriales
0	1	1	F	1762	Mycobacteriaceae
0	1	0	F	85028	Tsukamurellaceae
0	1	0	G	2060	Tsukamurella
0	1	1	S	57704	Tsukamurella tyrosinosolvens
0	1	0	O	85010	Pseudonocardiales
0	1	1	F	2070	Pseudonocardiaceae
0.17	16111	693	P	1224	Proteobacteria
0.15	13851	300	C	1236	Gammaproteobacteria
0.07	6724	0	O	135624	Aeromonadales
0.07	6724	18	F	84642	Aeromonadaceae
0.07	6706	6196	G	642	Aeromonas
0	393	329	S	644	Aeromonas hydrophila
0	58	58	S1	1448139	Aeromonas hydrophila YL17
0	5	5	S1	1354302	Aeromonas hydrophila 4AK4
0	1	0	S1	196023	Aeromonas hydrophila subsp. hydrophila
0	1	1	S2	380703	Aeromonas hydrophila subsp. hydrophila ATCC 7966
0	86	86	S	654	Aeromonas veronii
0	11	11	S	196024	Aeromonas dhakensis
0	7	7	S	948519	Aeromonas rivipollensis
0	5	5	S	652	Aeromonas schubertii
0	3	3	S	1636609	Aeromonas sp. ASNIH4
0	2	2	S	648	Aeromonas caviae
0	2	0	S	651	Aeromonas media
0	2	2	S1	1208104	Aeromonas media WS
0	1	1	S	2033033	Aeromonas sp. CU5
0.05	4726	23	O	135614	Xanthomonadales
0.05	4703	368	F	32033	Xanthomonadaceae
0.05	4327	2996	G	40323	Stenotrophomonas
0.01	1223	1223	S	128780	Stenotrophomonas acidaminiphila
0	59	1	G1	995085	Stenotrophomonas maltophilia group
0	58	58	S	40324	Stenotrophomonas maltophilia
0	49	49	S	2565559	Stenotrophomonas sp. PAMC25021
0	8	0	G	83614	Luteimonas
0	8	8	S	2508168	Luteimonas sp. YGD11-2
0.02	1801	70	O	91347	Enterobacterales
0.02	1731	293	F	543	Enterobacteriaceae
0.01	818	454	G	570	Klebsiella
0	319	0	S	573	Klebsiella pneumoniae
0	319	319	S1	72407	Klebsiella pneumoniae subsp. pneumoniae
0	32	32	S	2153354	Klebsiella sp. WCHKl090001
0	11	11	S	571	Klebsiella oxytoca
0	1	1	S	1134687	Klebsiella michiganensis
0	1	1	S	2488567	Klebsiella sp. FDAARGOS_511
0	302	289	G	83654	Leclercia
0	11	11	S	83655	Leclercia adecarboxylata
0	1	1	S	1920114	Leclercia sp. LSNIH1
0	1	1	S	1920116	Leclercia sp. LSNIH3
0	291	88	G	547	Enterobacter
0	203	39	G1	354276	Enterobacter cloacae complex
0	161	161	S	550	Enterobacter cloacae
0	1	1	S	69218	Enterobacter cancerogenus
0	1	1	S	208224	Enterobacter kobei
0	1	1	S	299767	Enterobacter ludwigii
0	26	18	G	544	Citrobacter
0	8	7	G1	1344959	Citrobacter freundii complex
0	1	1	S	546	Citrobacter freundii
0	1	0	G	1330545	Lelliottia
0	1	1	S	2153385	Lelliottia sp. WB101
0	219	0	O	135625	Pasteurellales
0	219	0	F	712	Pasteurellaceae
0	219	0	G	745	Pasteurella
0	219	0	S	747	Pasteurella multocida
0	219	219	S1	44283	Pasteurella multocida subsp. multocida
0	46	0	O	72274	Pseudomonadales
0	29	0	F	135621	Pseudomonadaceae
0	29	18	G	286	Pseudomonas
0	9	0	G1	136841	Pseudomonas aeruginosa group
0	9	9	S	287	Pseudomonas aeruginosa
0	2	2	S	1294143	Pseudomonas sp. ATCC 13867
0	17	3	F	468	Moraxellaceae
0	12	5	G	469	Acinetobacter
0	7	0	G1	909768	Acinetobacter calcoaceticus/baumannii complex
0	7	7	S	470	Acinetobacter baumannii
0	2	0	G	475	Moraxella
0	2	2	S	34062	Moraxella osloensis
0	35	0	O	135622	Alteromonadales
0	35	0	F	267890	Shewanellaceae
0	35	24	G	22	Shewanella
0	11	11	S	1930557	Shewanella sp. FDAARGOS_354
0.01	916	13	C	28216	Betaproteobacteria
0.01	840	10	O	80840	Burkholderiales
0.01	673	19	F	119060	Burkholderiaceae
0.01	608	11	G	48736	Ralstonia
0.01	571	571	S	305	Ralstonia solanacearum
0	20	8	S	329	Ralstonia pickettii
0	10	10	S1	402626	Ralstonia pickettii 12J
0	2	2	S1	428406	Ralstonia pickettii 12D
0	4	4	S	105219	Ralstonia mannitolilytica
0	2	2	S	190721	Ralstonia insidiosa
0	37	2	G	106589	Cupriavidus
0	35	33	S	119219	Cupriavidus metallidurans
0	2	2	S1	266264	Cupriavidus metallidurans CH34
0	5	2	G	32008	Burkholderia
0	1	0	G1	87882	Burkholderia cepacia complex
0	1	1	S	95486	Burkholderia cenocepacia
0	1	0	G1	111527	pseudomallei group
0	1	0	S	28450	Burkholderia pseudomallei
0	1	1	S1	320371	Burkholderia pseudomallei 1710a
0	1	1	S	1804984	Burkholderia sp. OLGA172
0	4	2	G	1822464	Paraburkholderia
0	2	0	S	261302	Paraburkholderia phytofirmans
0	2	2	S1	398527	Paraburkholderia phytofirmans PsJN
0	150	2	F	80864	Comamonadaceae
0	140	0	G	47420	Hydrogenophaga
0	140	140	S	2184519	Hydrogenophaga sp. NH-16
0	4	3	G	283	Comamonas
0	1	1	S	225991	Comamonas aquatica
0	2	2	G	80865	Delftia
0	1	0	G	665874	Limnohabitans
0	1	1	S	1678129	Limnohabitans sp. 103DPR2
0	1	0	G	201096	Alicycliphilus
0	1	0	S	179636	Alicycliphilus denitrificans
0	1	1	S1	596154	Alicycliphilus denitrificans K601
0	7	0	F	75682	Oxalobacteraceae
0	7	2	G	963	Herbaspirillum
0	5	5	S	863372	Herbaspirillum huttiense
0	56	0	O	206351	Neisseriales
0	55	0	F	481	Neisseriaceae
0	55	0	G	482	Neisseria
0	55	55	S	485	Neisseria gonorrhoeae
0	1	1	F	1499392	Chromobacteriaceae
0	6	1	O	206389	Rhodocyclales
0	5	0	F	75787	Rhodocyclaceae
0	5	0	G	146937	Azospira
0	5	0	S	146939	Azospira oryzae
0	5	5	S1	640081	Azospira oryzae PS
0	1	0	O	32003	Nitrosomonadales
0	1	0	F	32011	Methylophilaceae
0	1	0	F1	119067	unclassified Methylophilaceae
0	1	1	S	417	Methylomonas clara
0.01	651	55	C	28211	Alphaproteobacteria
0.01	573	71	O	356	Rhizobiales
0	415	3	F	69277	Phyllobacteriaceae
0	412	25	G	68287	Mesorhizobium
0	387	387	S	2082387	Mesorhizobium sp. Pch-S
0	74	47	F	82115	Rhizobiaceae
0	26	0	G	323620	Shinella
0	26	26	S	879274	Shinella sp. HZN7
0	1	0	F1	227290	Rhizobium/Agrobacterium group
0	1	0	G	379	Rhizobium
0	1	1	S	1571470	Rhizobium sp. ACO-34A
0	8	4	F	41294	Bradyrhizobiaceae
0	4	4	G	374	Bradyrhizobium
0	5	3	F	119045	Methylobacteriaceae
0	2	1	G	2282523	Methylorubrum
0	1	0	S	408	Methylorubrum extorquens
0	1	1	S1	272630	Methylorubrum extorquens AM1
0	16	0	O	204455	Rhodobacterales
0	16	0	F	31989	Rhodobacteraceae
0	15	0	G	227873	Pannonibacter
0	15	15	S	121719	Pannonibacter phragmitetus
0	1	0	G	265	Paracoccus
0	1	1	S	1499308	Paracoccus mutanolyticus
0	4	0	O	204458	Caulobacterales
0	4	0	F	76892	Caulobacteraceae
0	4	3	G	41275	Brevundimonas
0	1	1	S	41276	Brevundimonas vesicularis
0	2	1	O	204457	Sphingomonadales
0	1	0	F	41297	Sphingomonadaceae
0	1	1	G	165697	Sphingopyxis
0	1	0	O	204441	Rhodospirillales
0	1	0	F	433	Acetobacteraceae
0	1	0	G	125216	Roseomonas
0	1	1	S	2018065	Roseomonas sp. FDAARGOS_362
0	7	0	D1	1783270	FCB group
0	7	0	D2	68336	Bacteroidetes/Chlorobi group
0	7	0	P	976	Bacteroidetes
0	4	0	C	200643	Bacteroidia
0	4	0	O	171549	Bacteroidales
0	3	0	F	815	Bacteroidaceae
0	3	3	G	816	Bacteroides
0	1	0	F	171552	Prevotellaceae
0	1	0	G	838	Prevotella
0	1	1	S	1177574	Prevotella jejuni
0	2	0	C	117747	Sphingobacteriia
0	2	0	O	200666	Sphingobacteriales
0	2	0	F	84566	Sphingobacteriaceae
0	2	2	G	28453	Sphingobacterium
0	1	0	C	117743	Flavobacteriia
0	1	0	O	200644	Flavobacteriales
0	1	0	F	49546	Flavobacteriaceae
0	1	0	G	501783	Cloacibacterium
0	1	1	S	237258	Cloacibacterium normanense
0	1	0	P	40117	Nitrospirae
0	1	0	C	203693	Nitrospira
0	1	0	O	189778	Nitrospirales
0	1	0	F	189779	Nitrospiraceae
0	1	0	G	1234	Nitrospira
0	1	1	S	330214	Nitrospira defluvii

## Sheet: Table_S8
Additional Table S8: Report HOME-Bio for Shotgun analysis of Bacteria in SRR1206005
Percentage of fragments covered by the clade rooted at this taxon	Number of fragments covered by the clade rooted at this taxon	Number of fragments assigned directly to this taxon	Rank	NCBI taxonomic ID number	Scientific name
99.93	12035209	12035209	U	0	unclassified
0.07	8235	0	R	1	root
0.07	8235	0	R1	131567	cellular organisms
0.07	8235	1036	D	2	Bacteria
0.04	4362	1	D1	1783272	Terrabacteria group
0.04	4355	23	P	1239	Firmicutes
0.03	4110	0	C	91061	Bacilli
0.03	4106	136	O	1385	Bacillales
0.03	3837	0	F	90964	Staphylococcaceae
0.03	3837	0	G	1279	Staphylococcus
0.03	3835	3835	S	1280	Staphylococcus aureus
0	2	2	S	1290	Staphylococcus hominis
0	130	0	F	186817	Bacillaceae
0	130	0	G	1386	Bacillus
0	129	0	G1	86661	Bacillus cereus group
0	126	0	S	1428	Bacillus thuringiensis
0	89	0	S1	180877	Bacillus thuringiensis serovar pulsiensis
0	89	89	S2	527028	Bacillus thuringiensis serovar pulsiensis BGSC 4CC1
0	37	0	S1	180854	Bacillus thuringiensis serovar huazhongensis
0	37	37	S2	527030	Bacillus thuringiensis serovar huazhongensis BGSC 4BD1
0	3	1	S	1396	Bacillus cereus
0	2	2	S1	526974	Bacillus cereus BDRD-ST24
0	1	0	G1	653685	Bacillus subtilis group
0	1	0	S	1423	Bacillus subtilis
0	1	1	S1	1204342	Bacillus subtilis BEST7003
0	3	0	F	186822	Paenibacillaceae
0	3	1	G	44249	Paenibacillus
0	1	1	S	1536770	Paenibacillus sp. FSL R5-0345
0	1	1	S	1536775	Paenibacillus sp. FSL H7-0737
0	4	0	O	186826	Lactobacillales
0	4	0	F	33958	Lactobacillaceae
0	4	3	G	1578	Lactobacillus
0	1	1	S	47770	Lactobacillus crispatus
0	222	0	C	186801	Clostridia
0	222	0	O	186802	Clostridiales
0	212	0	F	31979	Clostridiaceae
0	212	1	G	1485	Clostridium
0	210	210	S	1491	Clostridium botulinum
0	1	1	S	1492	Clostridium butyricum
0	9	0	F	186804	Peptostreptococcaceae
0	9	0	G	1870884	Clostridioides
0	9	0	S	1496	Clostridioides difficile
0	9	9	S1	499174	Clostridioides difficile QCD-23m63
0	1	0	F	186803	Lachnospiraceae
0	1	0	G	2039240	Anaerotignum
0	1	0	S	28446	Anaerotignum propionicum
0	1	1	S1	991789	Anaerotignum propionicum DSM 1682
0	5	0	P	201174	Actinobacteria
0	5	0	C	1760	Actinobacteria
0	2	1	O	85006	Micrococcales
0	1	0	F	85023	Microbacteriaceae
0	1	0	G	1705353	Aurantimicrobium
0	1	1	S	1987356	Aurantimicrobium sp. MWH-Mo1
0	2	0	O	85009	Propionibacteriales
0	2	0	F	31957	Propionibacteriaceae
0	2	0	G	1912216	Cutibacterium
0	2	2	S	1747	Cutibacterium acnes
0	1	0	O	2039638	Candidatus Nanopelagicales
0	1	0	F	2162846	Candidatus Nanopelagicaceae
0	1	0	G	622681	Candidatus Planktophila
0	1	1	S	1884904	Candidatus Planktophila sulfonica
0	1	0	D2	1798711	Cyanobacteria/Melainabacteria group
0	1	0	P	1117	Cyanobacteria
0	1	0	P1	1301283	Oscillatoriophycideae
0	1	0	O	1118	Chroococcales
0	1	0	F	1890449	Microcystaceae
0	1	1	G	1125	Microcystis
0.02	2837	451	P	1224	Proteobacteria
0.01	1491	1	C	28216	Betaproteobacteria
0.01	1405	1	O	80840	Burkholderiales
0.01	1344	2	F	119060	Burkholderiaceae
0.01	1334	0	G	48736	Ralstonia
0.01	1333	1333	S	305	Ralstonia solanacearum
0	1	0	S	329	Ralstonia pickettii
0	1	1	S1	428406	Ralstonia pickettii 12D
0	7	1	G	32008	Burkholderia
0	6	0	G1	111527	pseudomallei group
0	6	0	S	28450	Burkholderia pseudomallei
0	6	6	S1	320371	Burkholderia pseudomallei 1710a
0	1	0	G	1822464	Paraburkholderia
0	1	0	S	261302	Paraburkholderia phytofirmans
0	1	1	S1	398527	Paraburkholderia phytofirmans PsJN
0	54	3	F	80864	Comamonadaceae
0	50	0	G	47420	Hydrogenophaga
0	50	50	S	2184519	Hydrogenophaga sp. NH-16
0	1	1	G	80865	Delftia
0	6	0	F	75682	Oxalobacteraceae
0	6	0	G	963	Herbaspirillum
0	5	5	S	863372	Herbaspirillum huttiense
0	1	1	S	964	Herbaspirillum seropedicae
0	81	0	O	206351	Neisseriales
0	81	0	F	481	Neisseriaceae
0	81	0	G	482	Neisseria
0	81	81	S	485	Neisseria gonorrhoeae
0	2	0	O	32003	Nitrosomonadales
0	2	0	F	32011	Methylophilaceae
0	2	0	F1	119067	unclassified Methylophilaceae
0	2	2	S	417	Methylomonas clara
0	2	0	C1	119066	unclassified Betaproteobacteria
0	2	0	C2	33809	unclassified Betaproteobacteria (miscellaneous)
0	2	2	S	543913	beta proteobacterium CB
0.01	888	17	C	1236	Gammaproteobacteria
0	566	4	O	91347	Enterobacterales
0	562	5	F	543	Enterobacteriaceae
0	382	0	G	570	Klebsiella
0	382	0	S	573	Klebsiella pneumoniae
0	382	382	S1	72407	Klebsiella pneumoniae subsp. pneumoniae
0	170	0	G	547	Enterobacter
0	170	0	G1	354276	Enterobacter cloacae complex
0	170	170	S	550	Enterobacter cloacae
0	5	5	G	544	Citrobacter
0	283	0	O	135625	Pasteurellales
0	283	0	F	712	Pasteurellaceae
0	283	0	G	745	Pasteurella
0	283	0	S	747	Pasteurella multocida
0	283	283	S1	44283	Pasteurella multocida subsp. multocida
0	17	0	O	72274	Pseudomonadales
0	12	0	F	468	Moraxellaceae
0	12	0	G	469	Acinetobacter
0	12	0	G1	909768	Acinetobacter calcoaceticus/baumannii complex
0	12	12	S	470	Acinetobacter baumannii
0	5	0	F	135621	Pseudomonadaceae
0	5	1	G	286	Pseudomonas
0	4	0	G1	136845	Pseudomonas putida group
0	4	0	S	303	Pseudomonas putida
0	4	4	S1	1196325	Pseudomonas putida DOT-T1E
0	5	0	O	135619	Oceanospirillales
0	5	0	F	224372	Alcanivoracaceae
0	5	0	G	59753	Alcanivorax
0	5	5	S	2014542	Alcanivorax sp. N3-2A
0	7	0	C	28211	Alphaproteobacteria
0	3	0	O	356	Rhizobiales
0	3	2	F	119045	Methylobacteriaceae
0	1	1	G	2282523	Methylorubrum
0	3	1	O	204457	Sphingomonadales
0	2	0	F	41297	Sphingomonadaceae
0	1	0	G	13687	Sphingomonas
0	1	1	S	2219696	Sphingomonas sp. FARSPH
0	1	1	G	165695	Sphingobium
0	1	0	O	204455	Rhodobacterales
0	1	1	F	31989	Rhodobacteraceae

## Sheet: Table_S9
Additional Table S9: Report HOME-Bio for Shotgun analysis of Bacteria in SRR1206007
Percentage of fragments covered by the clade rooted at this taxon	Number of fragments covered by the clade rooted at this taxon	Number of fragments assigned directly to this taxon	Rank	NCBI taxonomic ID number	Scientific name
99.97	11493679	11493679	U	0	unclassified
0.03	3713	0	R	1	root
0.03	3713	0	R1	131567	cellular organisms
0.03	3713	576	D	2	Bacteria
0.01	1673	395	P	1224	Proteobacteria
0.01	962	1	C	28216	Betaproteobacteria
0.01	935	0	O	80840	Burkholderiales
0.01	896	0	F	119060	Burkholderiaceae
0.01	894	0	G	48736	Ralstonia
0.01	894	894	S	305	Ralstonia solanacearum
0	2	0	G	32008	Burkholderia
0	2	0	G1	111527	pseudomallei group
0	2	0	S	28450	Burkholderia pseudomallei
0	2	2	S1	320371	Burkholderia pseudomallei 1710a
0	38	0	F	80864	Comamonadaceae
0	36	0	G	47420	Hydrogenophaga
0	36	36	S	2184519	Hydrogenophaga sp. NH-16
0	1	0	G	12916	Acidovorax
0	1	1	S	1858609	Acidovorax sp. T1
0	1	0	G	80865	Delftia
0	1	1	S	180282	Delftia tsuruhatensis
0	1	0	F	75682	Oxalobacteraceae
0	1	1	G	963	Herbaspirillum
0	26	0	O	206351	Neisseriales
0	26	0	F	481	Neisseriaceae
0	26	0	G	482	Neisseria
0	26	26	S	485	Neisseria gonorrhoeae
0	315	3	C	1236	Gammaproteobacteria
0	144	0	O	135625	Pasteurellales
0	144	0	F	712	Pasteurellaceae
0	144	0	G	745	Pasteurella
0	144	0	S	747	Pasteurella multocida
0	144	144	S1	44283	Pasteurella multocida subsp. multocida
0	126	0	O	91347	Enterobacterales
0	126	3	F	543	Enterobacteriaceae
0	67	0	G	547	Enterobacter
0	67	0	G1	354276	Enterobacter cloacae complex
0	67	67	S	550	Enterobacter cloacae
0	50	0	G	570	Klebsiella
0	50	1	S	573	Klebsiella pneumoniae
0	49	49	S1	72407	Klebsiella pneumoniae subsp. pneumoniae
0	6	4	G	544	Citrobacter
0	2	2	S	545	Citrobacter koseri
0	38	0	O	72274	Pseudomonadales
0	31	3	F	135621	Pseudomonadaceae
0	28	22	G	286	Pseudomonas
0	2	2	S	359110	Pseudomonas extremaustralis
0	2	0	G1	136845	Pseudomonas putida group
0	2	0	S	303	Pseudomonas putida
0	2	2	S1	1196325	Pseudomonas putida DOT-T1E
0	1	1	S	198620	Pseudomonas koreensis
0	1	0	G1	136843	Pseudomonas fluorescens group
0	1	0	S	294	Pseudomonas fluorescens
0	1	1	S1	216595	Pseudomonas fluorescens SBW25
0	7	0	F	468	Moraxellaceae
0	7	0	G	469	Acinetobacter
0	7	0	G1	909768	Acinetobacter calcoaceticus/baumannii complex
0	7	7	S	470	Acinetobacter baumannii
0	3	0	O	135619	Oceanospirillales
0	3	0	F	224372	Alcanivoracaceae
0	3	0	G	59753	Alcanivorax
0	3	3	S	2014542	Alcanivorax sp. N3-2A
0	1	0	O	135624	Aeromonadales
0	1	0	F	84642	Aeromonadaceae
0	1	1	G	642	Aeromonas
0	1	0	C	28211	Alphaproteobacteria
0	1	0	O	204455	Rhodobacterales
0	1	0	F	31989	Rhodobacteraceae
0	1	0	G	265	Paracoccus
0	1	1	S	1499308	Paracoccus mutanolyticus
0.01	1462	1	D1	1783272	Terrabacteria group
0.01	1460	4	P	1239	Firmicutes
0.01	1325	0	C	91061	Bacilli
0.01	1321	76	O	1385	Bacillales
0.01	1129	0	F	90964	Staphylococcaceae
0.01	1129	0	G	1279	Staphylococcus
0.01	1129	1129	S	1280	Staphylococcus aureus
0	116	0	F	186817	Bacillaceae
0	116	0	G	1386	Bacillus
0	116	0	G1	86661	Bacillus cereus group
0	110	0	S	1428	Bacillus thuringiensis
0	64	0	S1	180877	Bacillus thuringiensis serovar pulsiensis
0	64	64	S2	527028	Bacillus thuringiensis serovar pulsiensis BGSC 4CC1
0	46	0	S1	180854	Bacillus thuringiensis serovar huazhongensis
0	46	46	S2	527030	Bacillus thuringiensis serovar huazhongensis BGSC 4BD1
0	6	2	S	1396	Bacillus cereus
0	2	2	S1	526974	Bacillus cereus BDRD-ST24
0	1	1	S1	526984	Bacillus cereus Rock3-29
0	1	1	S1	526975	Bacillus cereus BDRD-ST26
0	4	0	O	186826	Lactobacillales
0	3	0	F	33958	Lactobacillaceae
0	3	3	G	1578	Lactobacillus
0	1	0	F	1300	Streptococcaceae
0	1	1	G	1301	Streptococcus
0	131	0	C	186801	Clostridia
0	131	4	O	186802	Clostridiales
0	119	0	F	31979	Clostridiaceae
0	119	1	G	1485	Clostridium
0	117	117	S	1491	Clostridium botulinum
0	1	1	S	1492	Clostridium butyricum
0	7	0	F	186804	Peptostreptococcaceae
0	7	0	G	1870884	Clostridioides
0	7	0	S	1496	Clostridioides difficile
0	7	7	S1	499174	Clostridioides difficile QCD-23m63
0	1	0	F	186803	Lachnospiraceae
0	1	0	G	2039240	Anaerotignum
0	1	0	S	28446	Anaerotignum propionicum
0	1	1	S1	991789	Anaerotignum propionicum DSM 1682
0	1	0	P	544448	Tenericutes
0	1	0	C	31969	Mollicutes
0	1	0	O	2085	Mycoplasmatales
0	1	0	F	2092	Mycoplasmataceae
0	1	0	G	2093	Mycoplasma
0	1	1	S	2124	Mycoplasma salivarium
0	1	0	P	32066	Fusobacteria
0	1	0	C	203490	Fusobacteriia
0	1	0	O	203491	Fusobacteriales
0	1	0	F	203492	Fusobacteriaceae
0	1	0	G	848	Fusobacterium
0	1	0	S	851	Fusobacterium nucleatum
0	1	1	S1	76857	Fusobacterium nucleatum subsp. polymorphum
0	1	0	D1	1783270	FCB group
0	1	0	D2	68336	Bacteroidetes/Chlorobi group
0	1	0	P	976	Bacteroidetes
0	1	0	C	200643	Bacteroidia
0	1	0	O	171549	Bacteroidales
0	1	0	F	815	Bacteroidaceae
0	1	0	G	816	Bacteroides
0	1	0	S	357276	Bacteroides dorei
0	1	1	S1	997877	Bacteroides dorei CL03T12C01

[truncated: 15 more sheets: Table_S10, Table_S11, Table_S12, Table_S13, Table_S14, Table_S15, Table_S16, Table_S17, Table_S18, Table_S19, Table_S20, Table_S21, Table_S22, Table_S23, Table_S24]
