# Supplementary material for: HOME-BIO (sHOtgun MEtagenomic analysis of BIOlogical entities): a specific and comprehensive pipeline for metagenomic shotgun sequencing data analysis
Source: BMC Bioinformatics. 2021 Jul 5;22(Suppl 7):106. doi: 10.1186/s12859-021-04004-y (PMC8256542; doi:10.1186/s12859-021-04004-y)
Supplement: Supplementary file 3 — Additional file 3: Table S1–S24. HOME-BIO reports for viruses identified with the metagenomic module in the twelve samples analyzed. [file 12859_2021_4004_MOESM3_ESM.xlsx]

## Sheet: Summary
Summary
Additional Table S1: Report HOME-Bio for Shotgun analysis of Viruses in SRR1205226
Additional Table S2: Report HOME-Bio for Shotgun analysis of Viruses in SRR1205227
Additional Table S3: Report HOME-Bio for Shotgun analysis of Viruses in SRR1205228
Additional Table S4: Report HOME-Bio for Shotgun analysis of Viruses in SRR1205230
Additional Table S5: Report HOME-Bio for Shotgun analysis of Viruses in SRR1205231
Additional Table S6: Report HOME-Bio for Shotgun analysis of Viruses in SRR1205232
Additional Table S7: Report HOME-Bio for Shotgun analysis of Viruses in SRR1206003
Additional Table S8: Report HOME-Bio for Shotgun analysis of Viruses in SRR1206005
Additional Table S9: Report HOME-Bio for Shotgun analysis of Viruses in SRR1206007
Additional Table S10: Report HOME-Bio for Shotgun analysis of Viruses in SRR1206009
Additional Table S11: Report HOME-Bio for Shotgun analysis of Viruses in SRR1206011
Additional Table S12: Report HOME-Bio for Shotgun analysis of Viruses in SRR1206012
Additional Table S13: Report HOME-Bio for Shotgun analysis of Viruses in SRR1205226 ProteinValidated
Additional Table S14: Report HOME-Bio for Shotgun analysis of Viruses in SRR1205227 ProteinValidated
Additional Table S15: Report HOME-Bio for Shotgun analysis of Viruses in SRR1205228 ProteinValidated
Additional Table S16: Report HOME-Bio for Shotgun analysis of Viruses in SRR1205230 ProteinValidated
Additional Table S17: Report HOME-Bio for Shotgun analysis of Viruses in SRR1205231 ProteinValidated
Additional Table S18: Report HOME-Bio for Shotgun analysis of Viruses in SRR1205232 ProteinValidated
Additional Table S19: Report HOME-Bio for Shotgun analysis of Viruses in SRR1206003 ProteinValidated
Additional Table S20: Report HOME-Bio for Shotgun analysis of Viruses in SRR1206005 ProteinValidated
Additional Table S21: Report HOME-Bio for Shotgun analysis of Viruses in SRR1206007 ProteinValidated
Additional Table S22: Report HOME-Bio for Shotgun analysis of Viruses in SRR1206009 ProteinValidated
Additional Table S23: Report HOME-Bio for Shotgun analysis of Viruses in SRR1206011 ProteinValidated
Additional Table S24: Report HOME-Bio for Shotgun analysis of Viruses in SRR1206012 ProteinValidated

## Sheet: Table_S1
Additional Table S1: Report HOME-Bio for Shotgun analysis of Viruses in SRR1205226
Percentage of fragments covered by the clade rooted at this taxon	Number of fragments covered by the clade rooted at this taxon	Number of fragments assigned directly to this taxon	Rank	NCBI taxonomic ID number	Scientific name
99.99	6449077	6449077	U	0	unclassified
0.01	331	0	R	1	root
0.01	331	0	D	10239	Viruses
0	166	0	O	2169561	Ortervirales
0	166	0	F	11632	Retroviridae
0	166	0	F1	35276	unclassified Retroviridae
0	166	0	F2	206037	Human endogenous retroviruses
0	166	0	S	45617	Human endogenous retrovirus K
0	166	166	S1	166122	Human endogenous retrovirus K113
0	163	0	O	28883	Caudovirales
0	163	0	F	10699	Siphoviridae
0	162	0	G	1921122	Nonanavirus
0	162	0	G1	2315205	unclassified Nonanavirus
0	162	162	S	1969841	Proteus phage VB_PmiS-Isfahan
0	1	1	F1	196894	unclassified Siphoviridae
0	2	0	D1	12333	unclassified Virusesl viruses
0	2	0	D2	1978007	crAss-like viruses
0	2	0	D3	2315857	environmental samples
0	2	2	S	1211417	uncultured crAssphage

## Sheet: Table_S2
Additional Table S2: Report HOME-Bio for Shotgun analysis of Viruses in SRR1205227
Percentage of fragments covered by the clade rooted at this taxon	Number of fragments covered by the clade rooted at this taxon	Number of fragments assigned directly to this taxon	Rank	NCBI taxonomic ID number	Scientific name
99.99	7322901	7322901	U	0	unclassified
0.01	595	0	R	1	root
0.01	595	2	D	10239	Viruses
0	361	35	O	28883	Caudovirales
0	315	48	F	10699	Siphoviridae
0	260	0	G	1921122	Nonanavirus
0	260	0	G1	2315205	unclassified Nonanavirus
0	260	260	S	1969841	Proteus phage VB_PmiS-Isfahan
0	5	0	F1	196894	unclassified Siphoviridae
0	5	5	S	196242	EnteroViruses phage BP-4795
0	1	1	G	1623298	Phietavirus
0	1	1	G	1623305	Skunavirus
0	9	0	F	10662	Myoviridae
0	9	0	F1	857479	Peduovirinae
0	9	7	G	140410	Peduovirus
0	2	2	S	29252	Escherichia virus 186
0	2	0	F	10744	Podoviridae
0	2	0	F1	1981156	Sepvirinae
0	2	0	G	1981157	Traversvirus
0	2	0	S	1981163	Escherichia virus PA28
0	2	2	S1	1660368	Escherichia phage PA28
0	227	0	O	2169561	Ortervirales
0	227	0	F	11632	Retroviridae
0	227	0	F1	35276	unclassified Retroviridae
0	227	0	F2	206037	Human endogenous retroviruses
0	227	0	S	45617	Human endogenous retrovirus K
0	227	227	S1	166122	Human endogenous retrovirus K113
0	5	0	D1	12333	unclassified Virusesl viruses
0	5	0	D2	1978007	crAss-like viruses
0	5	0	D3	2315857	environmental samples
0	5	5	S	1211417	uncultured crAssphage

## Sheet: Table_S3
Additional Table S3: Report HOME-Bio for Shotgun analysis of Viruses in SRR1205228
Percentage of fragments covered by the clade rooted at this taxon	Number of fragments covered by the clade rooted at this taxon	Number of fragments assigned directly to this taxon	Rank	NCBI taxonomic ID number	Scientific name
99.99	9418820	9418820	U	0	unclassified
0.01	677	0	R	1	root
0.01	677	0	D	10239	Viruses
0	349	0	O	2169561	Ortervirales
0	349	0	F	11632	Retroviridae
0	349	0	F1	35276	unclassified Retroviridae
0	349	0	F2	206037	Human endogenous retroviruses
0	349	0	S	45617	Human endogenous retrovirus K
0	349	349	S1	166122	Human endogenous retrovirus K113
0	327	0	O	28883	Caudovirales
0	326	0	F	10699	Siphoviridae
0	326	0	G	1921122	Nonanavirus
0	326	0	G1	2315205	unclassified Nonanavirus
0	326	326	S	1969841	Proteus phage VB_PmiS-Isfahan
0	1	0	F	10662	Myoviridae
0	1	1	F1	196896	unclassified Myoviridae
0	1	0	D1	12333	unclassified Virusesl viruses
0	1	0	D2	1978007	crAss-like viruses
0	1	0	D3	2315857	environmental samples
0	1	1	S	1211417	uncultured crAssphage

## Sheet: Table_S4
Additional Table S4: Report HOME-Bio for Shotgun analysis of Viruses in SRR1205230
Percentage of fragments covered by the clade rooted at this taxon	Number of fragments covered by the clade rooted at this taxon	Number of fragments assigned directly to this taxon	Rank	NCBI taxonomic ID number	Scientific name
99.97	8692551	8692551	U	0	unclassified
0.03	2496	0	R	1	root
0.03	2496	1	D	10239	Viruses
0.03	2208	0	O	28883	Caudovirales
0.03	2207	0	F	10699	Siphoviridae
0.03	2200	0	G	1921122	Nonanavirus
0.03	2200	0	G1	2315205	unclassified Nonanavirus
0.03	2200	2200	S	1969841	Proteus phage VB_PmiS-Isfahan
0	7	0	F1	196894	unclassified Siphoviridae
0	4	4	S	947980	Lactobacillus phage LF1
0	2	2	S	438780	Lactobacillus phage phiPYB5
0	1	1	S	139870	Lactobacillus prophage Lj965
0	1	0	F	10662	Myoviridae
0	1	1	F1	196896	unclassified Myoviridae
0	285	0	O	2169561	Ortervirales
0	285	0	F	11632	Retroviridae
0	285	0	F1	35276	unclassified Retroviridae
0	285	0	F2	206037	Human endogenous retroviruses
0	285	0	S	45617	Human endogenous retrovirus K
0	285	285	S1	166122	Human endogenous retrovirus K113
0	1	0	F	10240	Poxviridae
0	1	0	F1	10241	Chordopoxvirinae
0	1	0	F2	40070	unclassified Chordopoxvirinae
0	1	1	S	67082	BeAn 58058 virus
0	1	0	O	548681	Herpesvirales
0	1	0	F	10292	Herpesviridae
0	1	0	F1	10357	Betaherpesvirinae
0	1	0	G	40272	Roseolovirus
0	1	1	S	32604	Human betaherpesvirus 6B

## Sheet: Table_S5
Additional Table S5: Report HOME-Bio for Shotgun analysis of Viruses in SRR1205231
Percentage of fragments covered by the clade rooted at this taxon	Number of fragments covered by the clade rooted at this taxon	Number of fragments assigned directly to this taxon	Rank	NCBI taxonomic ID number	Scientific name
99.99	8067041	8067041	U	0	unclassified
0.01	697	0	R	1	root
0.01	697	0	D	10239	Viruses
0	402	0	O	28883	Caudovirales
0	402	0	F	10699	Siphoviridae
0	399	0	G	1921122	Nonanavirus
0	399	0	G1	2315205	unclassified Nonanavirus
0	399	399	S	1969841	Proteus phage VB_PmiS-Isfahan
0	3	3	F1	196894	unclassified Siphoviridae
0	295	0	O	2169561	Ortervirales
0	295	0	F	11632	Retroviridae
0	295	0	F1	35276	unclassified Retroviridae
0	295	0	F2	206037	Human endogenous retroviruses
0	295	0	S	45617	Human endogenous retrovirus K
0	295	295	S1	166122	Human endogenous retrovirus K113

## Sheet: Table_S6
Additional Table S6: Report HOME-Bio for Shotgun analysis of Viruses in SRR1205232
Percentage of fragments covered by the clade rooted at this taxon	Number of fragments covered by the clade rooted at this taxon	Number of fragments assigned directly to this taxon	Rank	NCBI taxonomic ID number	Scientific name
99.99	14709318	14709318	U	0	unclassified
0.01	1152	0	R	1	root
0.01	1152	0	D	10239	Viruses
0.01	751	0	O	2169561	Ortervirales
0.01	751	0	F	11632	Retroviridae
0.01	751	0	F1	35276	unclassified Retroviridae
0.01	751	0	F2	206037	Human endogenous retroviruses
0.01	751	0	S	45617	Human endogenous retrovirus K
0.01	751	751	S1	166122	Human endogenous retrovirus K113
0	401	0	O	28883	Caudovirales
0	401	0	F	10699	Siphoviridae
0	401	0	G	1921122	Nonanavirus
0	401	0	G1	2315205	unclassified Nonanavirus
0	401	401	S	1969841	Proteus phage VB_PmiS-Isfahan

## Sheet: Table_S7
Additional Table S7: Report HOME-Bio for Shotgun analysis of Viruses in SRR1206003
Percentage of fragments covered by the clade rooted at this taxon	Number of fragments covered by the clade rooted at this taxon	Number of fragments assigned directly to this taxon	Rank	NCBI taxonomic ID number	Scientific name
99.99	9245096	9245096	U	0	unclassified
0.01	736	0	R	1	root
0.01	736	1	D	10239	Viruses
0	407	0	O	28883	Caudovirales
0	407	0	F	10699	Siphoviridae
0	403	0	G	1921122	Nonanavirus
0	403	0	G1	2315205	unclassified Nonanavirus
0	403	403	S	1969841	Proteus phage VB_PmiS-Isfahan
0	4	0	F1	196894	unclassified Siphoviridae
0	4	4	S	573591	Stenotrophomonas phage S1
0	320	0	O	2169561	Ortervirales
0	320	0	F	11632	Retroviridae
0	320	0	F1	35276	unclassified Retroviridae
0	320	0	F2	206037	Human endogenous retroviruses
0	320	0	S	45617	Human endogenous retrovirus K
0	320	320	S1	166122	Human endogenous retrovirus K113
0	4	0	F	151341	Polyomaviridae
0	4	0	G	1891713	Alphapolyomavirus
0	4	0	S	1891726	Human polyomavirus 5
0	4	4	S1	493803	Merkel cell polyomavirus
0	2	0	F	10240	Poxviridae
0	2	0	F1	10241	Chordopoxvirinae
0	2	0	F2	40070	unclassified Chordopoxvirinae
0	2	2	S	67082	BeAn 58058 virus
0	1	0	D1	12333	unclassified Virusesl viruses
0	1	0	D2	1978007	crAss-like viruses
0	1	0	D3	2315857	environmental samples
0	1	1	S	1211417	uncultured crAssphage
0	1	0	F	10780	Parvoviridae
0	1	0	F1	40119	Parvovirinae
0	1	1	G	40121	Erythroparvovirus

## Sheet: Table_S8
Additional Table S8: Report HOME-Bio for Shotgun analysis of Viruses in SRR1206005
Percentage of fragments covered by the clade rooted at this taxon	Number of fragments covered by the clade rooted at this taxon	Number of fragments assigned directly to this taxon	Rank	NCBI taxonomic ID number	Scientific name
99.99	12042724	12042724	U	0	unclassified
0.01	720	0	R	1	root
0.01	720	0	D	10239	Viruses
0	435	0	O	2169561	Ortervirales
0	435	0	F	11632	Retroviridae
0	435	0	F1	35276	unclassified Retroviridae
0	435	0	F2	206037	Human endogenous retroviruses
0	435	0	S	45617	Human endogenous retrovirus K
0	435	435	S1	166122	Human endogenous retrovirus K113
0	284	0	O	28883	Caudovirales
0	284	0	F	10699	Siphoviridae
0	284	0	G	1921122	Nonanavirus
0	284	0	G1	2315205	unclassified Nonanavirus
0	284	284	S	1969841	Proteus phage VB_PmiS-Isfahan
0	1	0	F	10240	Poxviridae
0	1	0	F1	10241	Chordopoxvirinae
0	1	0	F2	40070	unclassified Chordopoxvirinae
0	1	1	S	67082	BeAn 58058 virus

## Sheet: Table_S9
Additional Table S9: Report HOME-Bio for Shotgun analysis of Viruses in SRR1206007
Percentage of fragments covered by the clade rooted at this taxon	Number of fragments covered by the clade rooted at this taxon	Number of fragments assigned directly to this taxon	Rank	NCBI taxonomic ID number	Scientific name
99.99	11496708	11496708	U	0	unclassified
0.01	684	0	R	1	root
0.01	684	1	D	10239	Viruses
0	419	0	O	2169561	Ortervirales
0	419	0	F	11632	Retroviridae
0	419	0	F1	35276	unclassified Retroviridae
0	419	0	F2	206037	Human endogenous retroviruses
0	419	0	S	45617	Human endogenous retrovirus K
0	419	419	S1	166122	Human endogenous retrovirus K113
0	263	0	O	28883	Caudovirales
0	263	0	F	10699	Siphoviridae
0	263	0	G	1921122	Nonanavirus
0	263	0	G1	2315205	unclassified Nonanavirus
0	263	263	S	1969841	Proteus phage VB_PmiS-Isfahan
0	1	0	F	1910928	Genomoviridae
0	1	0	G	1941236	Gemykibivirus
0	1	0	S	2004957	Human associated gemykibivirus 2
0	1	1	S1	1588764	Gemycircularvirus SL1

[truncated: 15 more sheets: Table_S10, Table_S11, Table_S12, Table_S13, Table_S14, Table_S15, Table_S16, Table_S17, Table_S18, Table_S19, Table_S20, Table_S21, Table_S22, Table_S23, Table_S24]
