# Supplementary material for: HOME-BIO (sHOtgun MEtagenomic analysis of BIOlogical entities): a specific and comprehensive pipeline for metagenomic shotgun sequencing data analysis
Source: BMC Bioinformatics. 2021 Jul 5;22(Suppl 7):106. doi: 10.1186/s12859-021-04004-y (PMC8256542; doi:10.1186/s12859-021-04004-y)
Supplement: Supplementary file 4 — Additional file 4: Table S1–S24. HOME-BIO reports for protozoa identified with the metagenomic module in the twelve samples analyzed. [file 12859_2021_4004_MOESM4_ESM.xlsx]

## Sheet: Summary
Summary
Additional Table S1: Report HOME-Bio for Shotgun analysis of Protozoa in SRR1205226
Additional Table S2: Report HOME-Bio for Shotgun analysis of Protozoa in SRR1205227
Additional Table S3: Report HOME-Bio for Shotgun analysis of Protozoa in SRR1205228
Additional Table S4: Report HOME-Bio for Shotgun analysis of Protozoa in SRR1205230
Additional Table S5: Report HOME-Bio for Shotgun analysis of Protozoa in SRR1205231
Additional Table S6: Report HOME-Bio for Shotgun analysis of Protozoa in SRR1205232
Additional Table S7: Report HOME-Bio for Shotgun analysis of Protozoa in SRR1206003
Additional Table S8: Report HOME-Bio for Shotgun analysis of Protozoa in SRR1206005
Additional Table S9: Report HOME-Bio for Shotgun analysis of Protozoa in SRR1206007
Additional Table S10: Report HOME-Bio for Shotgun analysis of Protozoa in SRR1206009
Additional Table S11: Report HOME-Bio for Shotgun analysis of Protozoa in SRR1206011
Additional Table S12: Report HOME-Bio for Shotgun analysis of Protozoa in SRR1206012

## Sheet: Table_S1
Additional Table S1: Report HOME-Bio for Shotgun analysis of Protozoa in SRR1205226
Percentage of fragments covered by the clade rooted at this taxon	Number of fragments covered by the clade rooted at this taxon	Number of fragments assigned directly to this taxon	Rank	NCBI taxonomic ID number	Scientific name
97.24	6271695	6271695	U	0	unclassified
2.76	177713	0	R	1	root
2.76	177713	0	R1	131567	cellular organisms
2.76	177713	560	D	2759	Eukaryota
2.75	177147	0	D1	33630	Alveolata
2.75	177147	3346	P	5794	Apicomplexa
2.69	173308	0	C	1280412	Conoidasida
2.69	173308	0	C1	5796	Coccidia
2.69	173308	0	O	75739	Eucoccidiorida
2.69	173308	0	O1	423054	Eimeriorina
2.69	173308	17354	F	5809	Sarcocystidae
2.42	155954	0	G	5810	Toxoplasma
2.42	155954	0	S	5811	Toxoplasma gondii
2.42	155954	155954	S1	508771	Toxoplasma gondii ME49
0.01	493	9	C	422676	Aconoidasida
0.01	484	0	O	5819	Haemosporida
0.01	484	0	F	1639119	Plasmodiidae
0.01	484	4	G	5820	Plasmodium
0.01	480	0	G1	418103	Plasmodium (Plasmodium)
0.01	480	480	S	5855	Plasmodium vivax
0	6	0	D1	33682	Euglenozoa
0	6	0	O	5653	Kinetoplastida
0	6	0	F	5654	Trypanosomatidae
0	6	0	F1	1286322	Leishmaniinae
0	6	0	G	5658	Leishmania
0	6	0	G1	38568	Leishmania
0	6	0	G2	38582	Leishmania mexicana species complex
0	6	0	S	5665	Leishmania mexicana
0	6	6	S1	929439	Leishmania mexicana MHOM/GT/2001/U1103

## Sheet: Table_S2
Additional Table S2: Report HOME-Bio for Shotgun analysis of Protozoa in SRR1205227
Percentage of fragments covered by the clade rooted at this taxon	Number of fragments covered by the clade rooted at this taxon	Number of fragments assigned directly to this taxon	Rank	NCBI taxonomic ID number	Scientific name
96.75	7085685	7085685	U	0	unclassified
3.25	237811	0	R	1	root
3.25	237811	0	R1	131567	cellular organisms
3.25	237811	8052	D	2759	Eukaryota
3.14	229750	0	D1	33630	Alveolata
3.14	229750	5070	P	5794	Apicomplexa
2.92	214182	0	C	1280412	Conoidasida
2.92	214182	0	C1	5796	Coccidia
2.92	214182	0	O	75739	Eucoccidiorida
2.92	214182	0	O1	423054	Eimeriorina
2.92	214182	24438	F	5809	Sarcocystidae
2.59	189744	0	G	5810	Toxoplasma
2.59	189744	0	S	5811	Toxoplasma gondii
2.59	189744	189744	S1	508771	Toxoplasma gondii ME49
0.14	10498	97	C	422676	Aconoidasida
0.14	10401	0	O	5819	Haemosporida
0.14	10401	0	F	1639119	Plasmodiidae
0.14	10401	42	G	5820	Plasmodium
0.14	10359	0	G1	418103	Plasmodium (Plasmodium)
0.14	10359	10359	S	5855	Plasmodium vivax
0	9	0	D1	33682	Euglenozoa
0	9	0	O	5653	Kinetoplastida
0	9	0	F	5654	Trypanosomatidae
0	9	0	F1	1286322	Leishmaniinae
0	9	0	G	5658	Leishmania
0	9	0	G1	38568	Leishmania
0	9	0	G2	38582	Leishmania mexicana species complex
0	9	0	S	5665	Leishmania mexicana
0	9	9	S1	929439	Leishmania mexicana MHOM/GT/2001/U1103

## Sheet: Table_S3
Additional Table S3: Report HOME-Bio for Shotgun analysis of Protozoa in SRR1205228
Percentage of fragments covered by the clade rooted at this taxon	Number of fragments covered by the clade rooted at this taxon	Number of fragments assigned directly to this taxon	Rank	NCBI taxonomic ID number	Scientific name
97.68	9201168	9201168	U	0	unclassified
2.32	218329	0	R	1	root
2.32	218329	0	R1	131567	cellular organisms
2.32	218329	792	D	2759	Eukaryota
2.31	217524	0	D1	33630	Alveolata
2.31	217524	6270	P	5794	Apicomplexa
2.24	210695	0	C	1280412	Conoidasida
2.24	210695	0	C1	5796	Coccidia
2.24	210695	0	O	75739	Eucoccidiorida
2.24	210695	0	O1	423054	Eimeriorina
2.24	210695	36513	F	5809	Sarcocystidae
1.85	174182	0	G	5810	Toxoplasma
1.85	174182	0	S	5811	Toxoplasma gondii
1.85	174182	174182	S1	508771	Toxoplasma gondii ME49
0.01	559	14	C	422676	Aconoidasida
0.01	545	0	O	5819	Haemosporida
0.01	545	0	F	1639119	Plasmodiidae
0.01	545	6	G	5820	Plasmodium
0.01	539	0	G1	418103	Plasmodium (Plasmodium)
0.01	539	539	S	5855	Plasmodium vivax
0	13	0	D1	33682	Euglenozoa
0	13	0	O	5653	Kinetoplastida
0	13	0	F	5654	Trypanosomatidae
0	13	0	F1	1286322	Leishmaniinae
0	13	0	G	5658	Leishmania
0	13	0	G1	38568	Leishmania
0	13	0	G2	38582	Leishmania mexicana species complex
0	13	0	S	5665	Leishmania mexicana
0	13	13	S1	929439	Leishmania mexicana MHOM/GT/2001/U1103

## Sheet: Table_S4
Additional Table S4: Report HOME-Bio for Shotgun analysis of Protozoa in SRR1205230
Percentage of fragments covered by the clade rooted at this taxon	Number of fragments covered by the clade rooted at this taxon	Number of fragments assigned directly to this taxon	Rank	NCBI taxonomic ID number	Scientific name
96.99	8433013	8433013	U	0	unclassified
3.01	262034	0	R	1	root
3.01	262034	0	R1	131567	cellular organisms
3.01	262034	10017	D	2759	Eukaryota
2.9	252010	0	D1	33630	Alveolata
2.9	252010	6054	P	5794	Apicomplexa
2.66	231219	0	C	1280412	Conoidasida
2.66	231219	0	C1	5796	Coccidia
2.66	231219	0	O	75739	Eucoccidiorida
2.66	231219	0	O1	423054	Eimeriorina
2.66	231219	30541	F	5809	Sarcocystidae
2.31	200678	0	G	5810	Toxoplasma
2.31	200678	0	S	5811	Toxoplasma gondii
2.31	200678	200678	S1	508771	Toxoplasma gondii ME49
0.17	14737	114	C	422676	Aconoidasida
0.17	14489	0	O	5819	Haemosporida
0.17	14489	0	F	1639119	Plasmodiidae
0.17	14489	33	G	5820	Plasmodium
0.17	14456	0	G1	418103	Plasmodium (Plasmodium)
0.17	14456	14456	S	5855	Plasmodium vivax
0	134	0	O	5863	Piroplasmida
0	134	0	F	32594	Babesiidae
0	134	0	G	5864	Babesia
0	134	134	S	5866	Babesia bigemina
0	7	0	D1	33682	Euglenozoa
0	7	0	O	5653	Kinetoplastida
0	7	0	F	5654	Trypanosomatidae
0	7	0	F1	1286322	Leishmaniinae
0	7	0	G	5658	Leishmania
0	7	0	G1	38568	Leishmania
0	7	0	G2	38582	Leishmania mexicana species complex
0	7	0	S	5665	Leishmania mexicana
0	7	7	S1	929439	Leishmania mexicana MHOM/GT/2001/U1103

## Sheet: Table_S5
Additional Table S5: Report HOME-Bio for Shotgun analysis of Protozoa in SRR1205231
Percentage of fragments covered by the clade rooted at this taxon	Number of fragments covered by the clade rooted at this taxon	Number of fragments assigned directly to this taxon	Rank	NCBI taxonomic ID number	Scientific name
97.3	7849799	7849799	U	0	unclassified
2.7	217939	0	R	1	root
2.7	217939	0	R1	131567	cellular organisms
2.7	217939	864	D	2759	Eukaryota
2.69	217060	0	D1	33630	Alveolata
2.69	217060	5029	P	5794	Apicomplexa
2.62	211217	0	C	1280412	Conoidasida
2.62	211217	0	C1	5796	Coccidia
2.62	211217	0	O	75739	Eucoccidiorida
2.62	211217	0	O1	423054	Eimeriorina
2.62	211217	31923	F	5809	Sarcocystidae
2.22	179294	0	G	5810	Toxoplasma
2.22	179294	0	S	5811	Toxoplasma gondii
2.22	179294	179294	S1	508771	Toxoplasma gondii ME49
0.01	814	15	C	422676	Aconoidasida
0.01	799	0	O	5819	Haemosporida
0.01	799	0	F	1639119	Plasmodiidae
0.01	799	8	G	5820	Plasmodium
0.01	791	1	G1	418103	Plasmodium (Plasmodium)
0.01	789	789	S	5855	Plasmodium vivax
0	1	0	S	5850	Plasmodium knowlesi
0	1	1	S1	5851	Plasmodium knowlesi strain H
0	15	0	D1	33682	Euglenozoa
0	15	0	O	5653	Kinetoplastida
0	15	0	F	5654	Trypanosomatidae
0	15	0	F1	1286322	Leishmaniinae
0	15	0	G	5658	Leishmania
0	15	0	G1	38568	Leishmania
0	15	0	G2	38582	Leishmania mexicana species complex
0	15	0	S	5665	Leishmania mexicana
0	15	15	S1	929439	Leishmania mexicana MHOM/GT/2001/U1103

## Sheet: Table_S6
Additional Table S6: Report HOME-Bio for Shotgun analysis of Protozoa in SRR1205232
Percentage of fragments covered by the clade rooted at this taxon	Number of fragments covered by the clade rooted at this taxon	Number of fragments assigned directly to this taxon	Rank	NCBI taxonomic ID number	Scientific name
98.1	14431511	14431511	U	0	unclassified
1.9	278959	0	R	1	root
1.9	278959	0	R1	131567	cellular organisms
1.9	278959	1191	D	2759	Eukaryota
1.89	277739	0	D1	33630	Alveolata
1.89	277739	12018	P	5794	Apicomplexa
1.8	264992	0	C	1280412	Conoidasida
1.8	264992	0	C1	5796	Coccidia
1.8	264992	0	O	75739	Eucoccidiorida
1.8	264992	0	O1	423054	Eimeriorina
1.8	264992	73702	F	5809	Sarcocystidae
1.3	191290	0	G	5810	Toxoplasma
1.3	191290	0	S	5811	Toxoplasma gondii
1.3	191290	191290	S1	508771	Toxoplasma gondii ME49
0	729	14	C	422676	Aconoidasida
0	714	0	O	5819	Haemosporida
0	714	0	F	1639119	Plasmodiidae
0	714	9	G	5820	Plasmodium
0	705	0	G1	418103	Plasmodium (Plasmodium)
0	705	705	S	5855	Plasmodium vivax
0	1	0	O	5863	Piroplasmida
0	1	0	F	32594	Babesiidae
0	1	0	G	5864	Babesia
0	1	1	S	5866	Babesia bigemina
0	29	0	D1	33682	Euglenozoa
0	29	0	O	5653	Kinetoplastida
0	29	0	F	5654	Trypanosomatidae
0	29	0	F1	1286322	Leishmaniinae
0	29	0	G	5658	Leishmania
0	29	0	G1	38568	Leishmania
0	29	0	G2	38582	Leishmania mexicana species complex
0	29	0	S	5665	Leishmania mexicana
0	29	29	S1	929439	Leishmania mexicana MHOM/GT/2001/U1103

## Sheet: Table_S7
Additional Table S7: Report HOME-Bio for Shotgun analysis of Protozoa in SRR1206003
Percentage of fragments covered by the clade rooted at this taxon	Number of fragments covered by the clade rooted at this taxon	Number of fragments assigned directly to this taxon	Rank	NCBI taxonomic ID number	Scientific name
97.14	8981778	8981778	U	0	unclassified
2.86	264054	0	R	1	root
2.86	264054	0	R1	131567	cellular organisms
2.86	264054	1042	D	2759	Eukaryota
2.84	263000	0	D1	33630	Alveolata
2.84	263000	5611	P	5794	Apicomplexa
2.77	256477	0	C	1280412	Conoidasida
2.77	256477	0	C1	5796	Coccidia
2.77	256477	0	O	75739	Eucoccidiorida
2.77	256477	0	O1	423054	Eimeriorina
2.77	256477	31041	F	5809	Sarcocystidae
2.44	225434	0	G	5810	Toxoplasma
2.44	225434	0	S	5811	Toxoplasma gondii
2.44	225434	225434	S1	508771	Toxoplasma gondii ME49
0	2	0	G	94642	Besnoitia
0	2	2	S	94643	Besnoitia besnoiti
0.01	912	13	C	422676	Aconoidasida
0.01	899	0	O	5819	Haemosporida
0.01	899	0	F	1639119	Plasmodiidae
0.01	899	3	G	5820	Plasmodium
0.01	896	0	G1	418103	Plasmodium (Plasmodium)
0.01	896	896	S	5855	Plasmodium vivax
0	12	0	D1	33682	Euglenozoa
0	12	0	O	5653	Kinetoplastida
0	12	0	F	5654	Trypanosomatidae
0	12	0	F1	1286322	Leishmaniinae
0	12	0	G	5658	Leishmania
0	12	0	G1	38568	Leishmania
0	12	0	G2	38582	Leishmania mexicana species complex
0	12	0	S	5665	Leishmania mexicana
0	12	12	S1	929439	Leishmania mexicana MHOM/GT/2001/U1103

## Sheet: Table_S8
Additional Table S8: Report HOME-Bio for Shotgun analysis of Protozoa in SRR1206005
Percentage of fragments covered by the clade rooted at this taxon	Number of fragments covered by the clade rooted at this taxon	Number of fragments assigned directly to this taxon	Rank	NCBI taxonomic ID number	Scientific name
97.8	11778470	11778470	U	0	unclassified
2.2	264974	0	R	1	root
2.2	264974	0	R1	131567	cellular organisms
2.2	264974	999	D	2759	Eukaryota
2.19	263960	0	D1	33630	Alveolata
2.19	263960	8472	P	5794	Apicomplexa
2.12	254913	0	C	1280412	Conoidasida
2.12	254913	0	C1	5796	Coccidia
2.12	254913	0	O	75739	Eucoccidiorida
2.12	254913	0	O1	423054	Eimeriorina
2.12	254913	44479	F	5809	Sarcocystidae
1.75	210433	0	G	5810	Toxoplasma
1.75	210433	0	S	5811	Toxoplasma gondii
1.75	210433	210433	S1	508771	Toxoplasma gondii ME49
0	1	0	G	94642	Besnoitia
0	1	1	S	94643	Besnoitia besnoiti
0	575	13	C	422676	Aconoidasida
0	562	0	O	5819	Haemosporida
0	562	0	F	1639119	Plasmodiidae
0	562	8	G	5820	Plasmodium
0	554	0	G1	418103	Plasmodium (Plasmodium)
0	553	553	S	5855	Plasmodium vivax
0	1	0	S	5850	Plasmodium knowlesi
0	1	1	S1	5851	Plasmodium knowlesi strain H
0	15	0	D1	33682	Euglenozoa
0	15	0	O	5653	Kinetoplastida
0	15	0	F	5654	Trypanosomatidae
0	15	0	F1	1286322	Leishmaniinae
0	15	0	G	5658	Leishmania
0	15	0	G1	38568	Leishmania
0	15	0	G2	38582	Leishmania mexicana species complex
0	15	0	S	5665	Leishmania mexicana
0	15	15	S1	929439	Leishmania mexicana MHOM/GT/2001/U1103

## Sheet: Table_S9
Additional Table S9: Report HOME-Bio for Shotgun analysis of Protozoa in SRR1206007
Percentage of fragments covered by the clade rooted at this taxon	Number of fragments covered by the clade rooted at this taxon	Number of fragments assigned directly to this taxon	Rank	NCBI taxonomic ID number	Scientific name
98.48	11322705	11322705	U	0	unclassified
1.52	174687	0	R	1	root
1.52	174687	0	R1	131567	cellular organisms
1.52	174687	915	D	2759	Eukaryota
1.51	173758	0	D1	33630	Alveolata
1.51	173758	7088	P	5794	Apicomplexa
1.44	166066	0	C	1280412	Conoidasida
1.44	166066	0	C1	5796	Coccidia
1.44	166066	0	O	75739	Eucoccidiorida
1.44	166066	0	O1	423054	Eimeriorina
1.44	166066	44754	F	5809	Sarcocystidae
1.06	121312	0	G	5810	Toxoplasma
1.06	121312	0	S	5811	Toxoplasma gondii
1.06	121312	121312	S1	508771	Toxoplasma gondii ME49
0.01	604	13	C	422676	Aconoidasida
0.01	590	0	O	5819	Haemosporida
0.01	590	0	F	1639119	Plasmodiidae
0.01	590	9	G	5820	Plasmodium
0.01	581	0	G1	418103	Plasmodium (Plasmodium)
0.01	581	581	S	5855	Plasmodium vivax
0	1	0	O	5863	Piroplasmida
0	1	0	F	32594	Babesiidae
0	1	0	G	5864	Babesia
0	1	1	S	5866	Babesia bigemina
0	14	0	D1	33682	Euglenozoa
0	14	0	O	5653	Kinetoplastida
0	14	0	F	5654	Trypanosomatidae
0	14	0	F1	1286322	Leishmaniinae
0	14	0	G	5658	Leishmania
0	14	0	G1	38568	Leishmania
0	14	0	G2	38582	Leishmania mexicana species complex
0	14	0	S	5665	Leishmania mexicana
0	14	14	S1	929439	Leishmania mexicana MHOM/GT/2001/U1103

[truncated: 3 more sheets: Table_S10, Table_S11, Table_S12]
