# Supplementary material for: HOME-BIO (sHOtgun MEtagenomic analysis of BIOlogical entities): a specific and comprehensive pipeline for metagenomic shotgun sequencing data analysis
Source: BMC Bioinformatics. 2021 Jul 5;22(Suppl 7):106. doi: 10.1186/s12859-021-04004-y (PMC8256542; doi:10.1186/s12859-021-04004-y)
Supplement: Supplementary file 5 — Additional file 5: Table S1–S24. HOME-BIO reports for bacteria identified with the Assembly de novo module in the twelve samples analyzed. [file 12859_2021_4004_MOESM5_ESM.xlsx]

## Sheet: Summary
Summary
Additional Table S1: Report HOME-Bio for DeNovo analysis of Bacteria in SRR1205226
Additional Table S2: Report HOME-Bio for DeNovo analysis of Bacteria in SRR1205227
Additional Table S3: Report HOME-Bio for DeNovo analysis of Bacteria in SRR1205228
Additional Table S4: Report HOME-Bio for DeNovo analysis of Bacteria in SRR1205230
Additional Table S5: Report HOME-Bio for DeNovo analysis of Bacteria in SRR1205231
Additional Table S6: Report HOME-Bio for DeNovo analysis of Bacteria in SRR1205232
Additional Table S7: Report HOME-Bio for DeNovo analysis of Bacteria in SRR1206003
Additional Table S8: Report HOME-Bio for DeNovo analysis of Bacteria in SRR1206005
Additional Table S9: Report HOME-Bio for DeNovo analysis of Bacteria in SRR1206007
Additional Table S10: Report HOME-Bio for DeNovo analysis of Bacteria in SRR1206009
Additional Table S11: Report HOME-Bio for DeNovo analysis of Bacteria in SRR1206011
Additional Table S12: Report HOME-Bio for DeNovo analysis of Bacteria in SRR1206012
Additional Table S13: Report HOME-Bio for DeNovo analysis of Bacteria in SRR1205226 ProteinValidated
Additional Table S14: Report HOME-Bio for DeNovo analysis of Bacteria in SRR1205227 ProteinValidated
Additional Table S15: Report HOME-Bio for DeNovo analysis of Bacteria in SRR1205228 ProteinValidated
Additional Table S16: Report HOME-Bio for DeNovo analysis of Bacteria in SRR1205230 ProteinValidated
Additional Table S17: Report HOME-Bio for DeNovo analysis of Bacteria in SRR1205231 ProteinValidated
Additional Table S18: Report HOME-Bio for DeNovo analysis of Bacteria in SRR1205232 ProteinValidated
Additional Table S19: Report HOME-Bio for DeNovo analysis of Bacteria in SRR1206003 ProteinValidated
Additional Table S20: Report HOME-Bio for DeNovo analysis of Bacteria in SRR1206005 ProteinValidated
Additional Table S21: Report HOME-Bio for DeNovo analysis of Bacteria in SRR1206007 ProteinValidated
Additional Table S22: Report HOME-Bio for DeNovo analysis of Bacteria in SRR1206009 ProteinValidated
Additional Table S23: Report HOME-Bio for DeNovo analysis of Bacteria in SRR1206011 ProteinValidated
Additional Table S24: Report HOME-Bio for DeNovo analysis of Bacteria in SRR1206012 ProteinValidated

## Sheet: Table_S1
Additional Table S1: Report HOME-Bio for DeNovo analysis of Bacteria in SRR1205226
Percentage of fragments covered by the clade rooted at this taxon	Number of fragments covered by the clade rooted at this taxon	Number of fragments assigned directly to this taxon	Rank	NCBI taxonomic ID number	Scientific name
98.08	135919	135919	U	0	unclassified
1.92	2664	0	R	1	root
1.92	2664	0	R1	131567	cellular organisms
1.92	2664	1406	D	2	Bacteria
0.75	1043	219	P	1224	Proteobacteria
0.55	767	181	C	1236	Gammaproteobacteria
0.33	452	0	O	91347	Enterobacterales
0.33	452	0	F	543	Enterobacteriaceae
0.31	433	0	G	570	Klebsiella
0.31	433	0	S	573	Klebsiella pneumoniae
0.31	433	433	S1	72407	Klebsiella pneumoniae subsp. pneumoniae
0.01	19	0	G	547	Enterobacter
0.01	19	0	G1	354276	Enterobacter cloacae complex
0.01	19	19	S	550	Enterobacter cloacae
0.1	134	0	O	135625	Pasteurellales
0.1	134	0	F	712	Pasteurellaceae
0.1	134	0	G	745	Pasteurella
0.1	134	0	S	747	Pasteurella multocida
0.1	134	134	S1	44283	Pasteurella multocida subsp. multocida
0.03	44	0	C	28216	Betaproteobacteria
0.03	44	0	O	206351	Neisseriales
0.03	44	0	F	481	Neisseriaceae
0.03	44	0	G	482	Neisseria
0.03	44	44	S	485	Neisseria gonorrhoeae
0.01	13	0	C	28211	Alphaproteobacteria
0.01	13	0	O	204455	Rhodobacterales
0.01	13	0	F	31989	Rhodobacteraceae
0.01	13	0	G	265	Paracoccus
0.01	13	13	S	1499308	Paracoccus mutanolyticus
0.16	215	0	D1	1783272	Terrabacteria group
0.15	214	0	P	1239	Firmicutes
0.15	214	0	C	91061	Bacilli
0.15	213	0	O	1385	Bacillales
0.15	209	0	F	90964	Staphylococcaceae
0.15	209	52	G	1279	Staphylococcus
0.1	143	143	S	1280	Staphylococcus aureus
0.01	14	14	S	1283	Staphylococcus haemolyticus
0	4	0	F	186817	Bacillaceae
0	4	0	G	1386	Bacillus
0	4	0	G1	86661	Bacillus cereus group
0	3	3	S	1396	Bacillus cereus
0	1	0	S	1428	Bacillus thuringiensis
0	1	0	S1	257985	Bacillus thuringiensis serovar andalousiensis
0	1	1	S2	527032	Bacillus thuringiensis serovar andalousiensis BGSC 4AW1
0	1	1	O	186826	Lactobacillales
0	1	0	P	201174	Actinobacteria
0	1	0	C	1760	Actinobacteria
0	1	0	O	85013	Frankiales
0	1	0	F	74712	Frankiaceae
0	1	0	G	1854	Frankia
0	1	1	S	710111	Frankia sp. QA3

## Sheet: Table_S2
Additional Table S2: Report HOME-Bio for DeNovo analysis of Bacteria in SRR1205227
Percentage of fragments covered by the clade rooted at this taxon	Number of fragments covered by the clade rooted at this taxon	Number of fragments assigned directly to this taxon	Rank	NCBI taxonomic ID number	Scientific name
97.1	133463	133463	U	0	unclassified
2.9	3984	0	R	1	root
2.9	3984	0	R1	131567	cellular organisms
2.9	3984	1571	D	2	Bacteria
1.58	2167	256	P	1224	Proteobacteria
1.32	1820	252	C	1236	Gammaproteobacteria
0.99	1366	38	O	91347	Enterobacterales
0.96	1322	100	F	543	Enterobacteriaceae
0.54	738	733	G	544	Citrobacter
0	5	5	S	545	Citrobacter koseri
0.31	430	0	G	570	Klebsiella
0.31	430	0	S	573	Klebsiella pneumoniae
0.31	430	430	S1	72407	Klebsiella pneumoniae subsp. pneumoniae
0.04	51	0	G	547	Enterobacter
0.04	51	0	G1	354276	Enterobacter cloacae complex
0.04	51	51	S	550	Enterobacter cloacae
0	3	2	G	561	Escherichia
0	1	1	S	562	Escherichia coli
0	6	6	F	1903414	Morganellaceae
0.15	202	0	O	135625	Pasteurellales
0.15	202	0	F	712	Pasteurellaceae
0.15	202	0	G	745	Pasteurella
0.15	202	0	S	747	Pasteurella multocida
0.15	202	202	S1	44283	Pasteurella multocida subsp. multocida
0.05	68	0	C	28216	Betaproteobacteria
0.05	65	0	O	206351	Neisseriales
0.05	65	0	F	481	Neisseriaceae
0.05	65	0	G	482	Neisseria
0.05	65	65	S	485	Neisseria gonorrhoeae
0	3	0	O	80840	Burkholderiales
0	3	0	F	119060	Burkholderiaceae
0	3	0	G	32008	Burkholderia
0	3	0	G1	111527	pseudomallei group
0	3	0	S	28450	Burkholderia pseudomallei
0	3	3	S1	320371	Burkholderia pseudomallei 1710a
0.02	23	0	C	28211	Alphaproteobacteria
0.02	23	0	O	204455	Rhodobacterales
0.02	23	0	F	31989	Rhodobacteraceae
0.02	23	0	G	265	Paracoccus
0.02	23	23	S	1499308	Paracoccus mutanolyticus
0.18	246	0	D1	1783272	Terrabacteria group
0.18	246	1	P	1239	Firmicutes
0.18	244	0	C	91061	Bacilli
0.17	240	0	O	1385	Bacillales
0.17	236	0	F	90964	Staphylococcaceae
0.17	236	35	G	1279	Staphylococcus
0.13	185	185	S	1280	Staphylococcus aureus
0.01	16	16	S	1283	Staphylococcus haemolyticus
0	4	0	F	186817	Bacillaceae
0	4	0	G	1386	Bacillus
0	4	0	G1	86661	Bacillus cereus group
0	4	4	S	1396	Bacillus cereus
0	4	0	O	186826	Lactobacillales
0	4	0	F	81852	Enterococcaceae
0	4	0	G	1350	Enterococcus
0	4	4	S	1351	Enterococcus faecalis
0	1	0	C	186801	Clostridia
0	1	0	O	186802	Clostridiales
0	1	0	F	541000	Ruminococcaceae
0	1	0	G	216851	Faecalibacterium
0	1	1	S	853	Faecalibacterium prausnitzii

## Sheet: Table_S3
Additional Table S3: Report HOME-Bio for DeNovo analysis of Bacteria in SRR1205228
Percentage of fragments covered by the clade rooted at this taxon	Number of fragments covered by the clade rooted at this taxon	Number of fragments assigned directly to this taxon	Rank	NCBI taxonomic ID number	Scientific name
97.98	270323	270323	U	0	unclassified
2.02	5574	0	R	1	root
2.02	5574	0	R1	131567	cellular organisms
2.02	5574	3017	D	2	Bacteria
0.8	2199	369	P	1224	Proteobacteria
0.63	1728	545	C	1236	Gammaproteobacteria
0.31	845	0	O	91347	Enterobacterales
0.31	845	0	F	543	Enterobacteriaceae
0.27	744	0	G	570	Klebsiella
0.27	744	0	S	573	Klebsiella pneumoniae
0.27	744	744	S1	72407	Klebsiella pneumoniae subsp. pneumoniae
0.04	101	0	G	547	Enterobacter
0.04	101	0	G1	354276	Enterobacter cloacae complex
0.04	101	101	S	550	Enterobacter cloacae
0.12	337	0	O	135625	Pasteurellales
0.12	337	0	F	712	Pasteurellaceae
0.12	337	0	G	745	Pasteurella
0.12	337	0	S	747	Pasteurella multocida
0.12	337	337	S1	44283	Pasteurella multocida subsp. multocida
0	1	0	O	72274	Pseudomonadales
0	1	0	F	135621	Pseudomonadaceae
0	1	0	G	286	Pseudomonas
0	1	0	G1	136845	Pseudomonas putida group
0	1	0	S	303	Pseudomonas putida
0	1	1	S1	1196325	Pseudomonas putida DOT-T1E
0.03	81	0	C	28216	Betaproteobacteria
0.03	76	0	O	206351	Neisseriales
0.03	76	0	F	481	Neisseriaceae
0.03	76	0	G	482	Neisseria
0.03	76	76	S	485	Neisseria gonorrhoeae
0	5	0	O	80840	Burkholderiales
0	5	0	F	119060	Burkholderiaceae
0	4	0	G	32008	Burkholderia
0	4	0	G1	111527	pseudomallei group
0	4	0	S	28450	Burkholderia pseudomallei
0	4	4	S1	320371	Burkholderia pseudomallei 1710a
0	1	0	G	48736	Ralstonia
0	1	1	S	305	Ralstonia solanacearum
0.01	21	0	C	28211	Alphaproteobacteria
0.01	21	0	O	204455	Rhodobacterales
0.01	21	0	F	31989	Rhodobacteraceae
0.01	21	0	G	265	Paracoccus
0.01	21	21	S	1499308	Paracoccus mutanolyticus
0.13	357	0	D1	1783272	Terrabacteria group
0.13	357	0	P	1239	Firmicutes
0.13	357	0	C	91061	Bacilli
0.13	356	6	O	1385	Bacillales
0.13	349	0	F	90964	Staphylococcaceae
0.13	349	58	G	1279	Staphylococcus
0.1	275	275	S	1280	Staphylococcus aureus
0.01	16	16	S	1283	Staphylococcus haemolyticus
0	1	0	F	186817	Bacillaceae
0	1	0	G	1386	Bacillus
0	1	0	G1	86661	Bacillus cereus group
0	1	1	S	1396	Bacillus cereus
0	1	0	O	186826	Lactobacillales
0	1	0	F	81852	Enterococcaceae
0	1	0	G	1350	Enterococcus
0	1	1	S	1351	Enterococcus faecalis
0	1	0	D1	1783270	FCB group
0	1	0	D2	68336	Bacteroidetes/Chlorobi group
0	1	0	P	976	Bacteroidetes
0	1	0	C	200643	Bacteroidia
0	1	1	O	171549	Bacteroidales

## Sheet: Table_S4
Additional Table S4: Report HOME-Bio for DeNovo analysis of Bacteria in SRR1205230
Percentage of fragments covered by the clade rooted at this taxon	Number of fragments covered by the clade rooted at this taxon	Number of fragments assigned directly to this taxon	Rank	NCBI taxonomic ID number	Scientific name
97.42	198991	198991	U	0	unclassified
2.58	5273	0	R	1	root
2.58	5273	0	R1	131567	cellular organisms
2.58	5273	2412	D	2	Bacteria
0.81	1649	271	P	1224	Proteobacteria
0.63	1281	382	C	1236	Gammaproteobacteria
0.32	644	0	O	91347	Enterobacterales
0.32	644	0	F	543	Enterobacteriaceae
0.27	551	0	G	570	Klebsiella
0.27	551	0	S	573	Klebsiella pneumoniae
0.27	551	551	S1	72407	Klebsiella pneumoniae subsp. pneumoniae
0.05	93	0	G	547	Enterobacter
0.05	93	0	G1	354276	Enterobacter cloacae complex
0.05	93	93	S	550	Enterobacter cloacae
0.12	255	0	O	135625	Pasteurellales
0.12	255	0	F	712	Pasteurellaceae
0.12	255	0	G	745	Pasteurella
0.12	255	0	S	747	Pasteurella multocida
0.12	255	255	S1	44283	Pasteurella multocida subsp. multocida
0.04	74	0	C	28216	Betaproteobacteria
0.03	62	0	O	206351	Neisseriales
0.03	62	0	F	481	Neisseriaceae
0.03	62	0	G	482	Neisseria
0.03	62	62	S	485	Neisseria gonorrhoeae
0.01	12	0	O	80840	Burkholderiales
0.01	12	0	F	119060	Burkholderiaceae
0	6	0	G	32008	Burkholderia
0	6	0	G1	111527	pseudomallei group
0	6	0	S	28450	Burkholderia pseudomallei
0	6	6	S1	320371	Burkholderia pseudomallei 1710a
0	6	0	G	48736	Ralstonia
0	6	6	S	305	Ralstonia solanacearum
0.01	23	0	C	28211	Alphaproteobacteria
0.01	23	0	O	204455	Rhodobacterales
0.01	23	0	F	31989	Rhodobacteraceae
0.01	23	0	G	265	Paracoccus
0.01	23	23	S	1499308	Paracoccus mutanolyticus
0.59	1211	6	D1	1783272	Terrabacteria group
0.59	1204	0	P	1239	Firmicutes
0.59	1204	1	C	91061	Bacilli
0.46	947	12	O	186826	Lactobacillales
0.45	928	13	F	33958	Lactobacillaceae
0.45	915	761	G	1578	Lactobacillus
0.02	49	42	S	1624	Lactobacillus salivarius
0	7	7	S1	362948	Lactobacillus salivarius UCC118
0.02	46	38	S	1596	Lactobacillus gasseri
0	6	6	S1	1380360	Lactobacillus gasseri DSM 14869
0	2	2	S1	324831	Lactobacillus gasseri ATCC 33323 = JCM 1131
0.01	26	23	S	2107999	Lactobacillus paragasseri
0	3	3	S1	525326	Lactobacillus paragasseri JV-V03
0.01	14	13	S	1613	Lactobacillus fermentum
0	1	1	S1	1381124	Lactobacillus fermentum 3872
0.01	14	14	S	109790	Lactobacillus jensenii
0	3	3	S	33959	Lactobacillus johnsonii
0	2	2	S	1579	Lactobacillus acidophilus
0	6	0	F	1300	Streptococcaceae
0	6	5	G	1301	Streptococcus
0	1	1	S	1304	Streptococcus salivarius
0	1	0	F	81852	Enterococcaceae
0	1	0	G	1350	Enterococcus
0	1	1	S	1351	Enterococcus faecalis
0.13	256	2	O	1385	Bacillales
0.12	252	0	F	90964	Staphylococcaceae
0.12	252	32	G	1279	Staphylococcus
0.1	204	204	S	1280	Staphylococcus aureus
0.01	16	16	S	1283	Staphylococcus haemolyticus
0	2	0	F	186817	Bacillaceae
0	2	0	G	1386	Bacillus
0	2	0	G1	86661	Bacillus cereus group
0	2	2	S	1396	Bacillus cereus
0	1	0	P	201174	Actinobacteria
0	1	0	C	1760	Actinobacteria
0	1	0	O	85010	Pseudonocardiales
0	1	0	F	2070	Pseudonocardiaceae
0	1	0	G	65496	Actinoalloteichus
0	1	1	S	2072503	Actinoalloteichus sp. AHMU CJ021
0	1	0	D1	1783257	PVC group
0	1	0	P	134625	Kiritimatiellaeota
0	1	0	C	1921781	Kiritimatiellae
0	1	0	O	1921782	Kiritimatiellales
0	1	0	F	1921783	Kiritimatiellaceae
0	1	0	G	1921784	Kiritimatiella
0	1	1	S	1307763	Kiritimatiella glycovorans

## Sheet: Table_S5
Additional Table S5: Report HOME-Bio for DeNovo analysis of Bacteria in SRR1205231
Percentage of fragments covered by the clade rooted at this taxon	Number of fragments covered by the clade rooted at this taxon	Number of fragments assigned directly to this taxon	Rank	NCBI taxonomic ID number	Scientific name
97.97	184829	184829	U	0	unclassified
2.03	3830	0	R	1	root
2.03	3830	0	R1	131567	cellular organisms
2.03	3830	2044	D	2	Bacteria
0.8	1516	287	P	1224	Proteobacteria
0.6	1129	300	C	1236	Gammaproteobacteria
0.32	600	0	O	91347	Enterobacterales
0.32	600	0	F	543	Enterobacteriaceae
0.26	498	0	G	570	Klebsiella
0.26	498	0	S	573	Klebsiella pneumoniae
0.26	498	498	S1	72407	Klebsiella pneumoniae subsp. pneumoniae
0.05	102	0	G	547	Enterobacter
0.05	102	0	G1	354276	Enterobacter cloacae complex
0.05	102	102	S	550	Enterobacter cloacae
0.12	229	0	O	135625	Pasteurellales
0.12	229	0	F	712	Pasteurellaceae
0.12	229	0	G	745	Pasteurella
0.12	229	0	S	747	Pasteurella multocida
0.12	229	229	S1	44283	Pasteurella multocida subsp. multocida
0.04	84	0	C	28216	Betaproteobacteria
0.04	76	0	O	206351	Neisseriales
0.04	76	0	F	481	Neisseriaceae
0.04	76	0	G	482	Neisseria
0.04	76	76	S	485	Neisseria gonorrhoeae
0	8	0	O	80840	Burkholderiales
0	8	0	F	119060	Burkholderiaceae
0	7	0	G	32008	Burkholderia
0	7	0	G1	111527	pseudomallei group
0	7	0	S	28450	Burkholderia pseudomallei
0	7	7	S1	320371	Burkholderia pseudomallei 1710a
0	1	0	G	48736	Ralstonia
0	1	1	S	305	Ralstonia solanacearum
0.01	16	0	C	28211	Alphaproteobacteria
0.01	16	0	O	204455	Rhodobacterales
0.01	16	0	F	31989	Rhodobacteraceae
0.01	16	0	G	265	Paracoccus
0.01	16	16	S	1499308	Paracoccus mutanolyticus
0.14	270	0	D1	1783272	Terrabacteria group
0.14	269	0	P	1239	Firmicutes
0.14	269	0	C	91061	Bacilli
0.14	268	4	O	1385	Bacillales
0.14	264	0	F	90964	Staphylococcaceae
0.14	264	50	G	1279	Staphylococcus
0.1	194	194	S	1280	Staphylococcus aureus
0.01	20	20	S	1283	Staphylococcus haemolyticus
0	1	0	O	186826	Lactobacillales
0	1	0	F	81852	Enterococcaceae
0	1	0	G	1350	Enterococcus
0	1	1	S	1351	Enterococcus faecalis
0	1	0	P	201174	Actinobacteria
0	1	0	C	1760	Actinobacteria
0	1	0	O	85013	Frankiales
0	1	0	F	74712	Frankiaceae
0	1	0	G	1854	Frankia
0	1	1	S	710111	Frankia sp. QA3

## Sheet: Table_S6
Additional Table S6: Report HOME-Bio for DeNovo analysis of Bacteria in SRR1205232
Percentage of fragments covered by the clade rooted at this taxon	Number of fragments covered by the clade rooted at this taxon	Number of fragments assigned directly to this taxon	Rank	NCBI taxonomic ID number	Scientific name
98.52	550230	550230	U	0	unclassified
1.48	8293	0	R	1	root
1.48	8293	0	R1	131567	cellular organisms
1.48	8293	4551	D	2	Bacteria
0.58	3243	486	P	1224	Proteobacteria
0.46	2588	895	C	1236	Gammaproteobacteria
0.21	1199	0	O	91347	Enterobacterales
0.21	1199	1	F	543	Enterobacteriaceae
0.16	913	0	G	570	Klebsiella
0.16	913	0	S	573	Klebsiella pneumoniae
0.16	913	913	S1	72407	Klebsiella pneumoniae subsp. pneumoniae
0.05	285	0	G	547	Enterobacter
0.05	285	0	G1	354276	Enterobacter cloacae complex
0.05	285	285	S	550	Enterobacter cloacae
0.09	493	0	O	135625	Pasteurellales
0.09	493	0	F	712	Pasteurellaceae
0.09	493	0	G	745	Pasteurella
0.09	493	0	S	747	Pasteurella multocida
0.09	493	493	S1	44283	Pasteurella multocida subsp. multocida
0	1	0	O	72274	Pseudomonadales
0	1	0	F	135621	Pseudomonadaceae
0	1	1	G	286	Pseudomonas
0.03	140	0	C	28216	Betaproteobacteria
0.02	130	0	O	206351	Neisseriales
0.02	130	0	F	481	Neisseriaceae
0.02	130	0	G	482	Neisseria
0.02	130	130	S	485	Neisseria gonorrhoeae
0	10	0	O	80840	Burkholderiales
0	10	0	F	119060	Burkholderiaceae
0	10	0	G	32008	Burkholderia
0	10	0	G1	111527	pseudomallei group
0	10	0	S	28450	Burkholderia pseudomallei
0	10	10	S1	320371	Burkholderia pseudomallei 1710a
0.01	29	0	C	28211	Alphaproteobacteria
0.01	29	0	O	204455	Rhodobacterales
0.01	29	0	F	31989	Rhodobacteraceae
0.01	29	0	G	265	Paracoccus
0.01	29	29	S	1499308	Paracoccus mutanolyticus
0.09	499	0	D1	1783272	Terrabacteria group
0.09	498	0	P	1239	Firmicutes
0.09	498	0	C	91061	Bacilli
0.09	498	16	O	1385	Bacillales
0.09	478	0	F	90964	Staphylococcaceae
0.09	478	78	G	1279	Staphylococcus
0.06	360	360	S	1280	Staphylococcus aureus
0.01	40	40	S	1283	Staphylococcus haemolyticus
0	4	0	F	186817	Bacillaceae
0	4	0	G	1386	Bacillus
0	4	0	G1	86661	Bacillus cereus group
0	4	3	S	1396	Bacillus cereus
0	1	1	S1	526974	Bacillus cereus BDRD-ST24
0	1	0	P	201174	Actinobacteria
0	1	0	C	1760	Actinobacteria
0	1	0	O	85007	Corynebacteriales
0	1	0	F	1653	Corynebacteriaceae
0	1	0	G	1716	Corynebacterium
0	1	1	S	43770	Corynebacterium striatum

## Sheet: Table_S7
Additional Table S7: Report HOME-Bio for DeNovo analysis of Bacteria in SRR1206003
Percentage of fragments covered by the clade rooted at this taxon	Number of fragments covered by the clade rooted at this taxon	Number of fragments assigned directly to this taxon	Rank	NCBI taxonomic ID number	Scientific name
94.84	169887	169887	U	0	unclassified
5.16	9240	0	R	1	root
5.16	9240	0	R1	131567	cellular organisms
5.16	9240	1683	D	2	Bacteria
3.53	6325	11	D1	1783272	Terrabacteria group
3.09	5537	33	P	1239	Firmicutes
1.66	2973	2	C	186801	Clostridia
1.66	2971	8	O	186802	Clostridiales
1.24	2223	7	F	31979	Clostridiaceae
1.24	2216	489	G	1485	Clostridium
0.9	1617	1617	S	1492	Clostridium butyricum
0.03	60	60	S	2320868	Clostridium sp. CT4
0.02	38	33	S	1520	Clostridium beijerinckii
0	4	4	S1	1428454	Clostridium beijerinckii NRRL B-598
0	1	1	S1	290402	Clostridium beijerinckii NCIMB 8052
0	7	7	S	641107	Clostridium sp. DL-VIII
0	1	0	S	1491	Clostridium botulinum
0	1	0	S1	36826	Clostridium botulinum A
0	1	1	S2	498214	Clostridium botulinum A3 str. Loch Maree
0	1	1	S	169679	Clostridium saccharobutylicum
0	1	1	S	2212991	Clostridium sp. AWRP
0	1	1	S	182773	Clostridium isatidis
0	1	1	S	1702238	Clostridium sp. MF28
0.41	727	0	F	186803	Lachnospiraceae
0.41	727	0	G	2039240	Anaerotignum
0.41	727	0	S	28446	Anaerotignum propionicum
0.41	727	727	S1	991789	Anaerotignum propionicum DSM 1682
0	8	1	F	186807	Peptococcaceae
0	7	0	G	51196	Syntrophobotulus
0	7	0	S	51197	Syntrophobotulus glycolicus
0	7	7	S1	645991	Syntrophobotulus glycolicus DSM 8271
0	3	0	O1	538999	Clostridiales incertae sedis
0	3	0	F	543314	Clostridiales Family XIII. Incertae Sedis
0	3	0	G	2060094	Aminipila
0	3	3	S	2507160	Aminipila sp. JN-39
0	2	0	O1	186813	unclassified Clostridiales
0	2	0	O2	39779	unclassified Clostridiales (miscellaneous)
0	2	2	S	2173034	Clostridiales bacterium 70B-A
1.41	2530	10	C	91061	Bacilli
1.41	2518	25	O	1385	Bacillales
1.25	2231	8	F	186822	Paenibacillaceae
1.24	2223	1548	G	44249	Paenibacillus
0.28	499	499	S	1536775	Paenibacillus sp. FSL H7-0737
0.09	164	164	S	1536770	Paenibacillus sp. FSL R5-0345
0	4	4	S	1536772	Paenibacillus sp. FSL R7-0273
0	3	3	S	1536773	Paenibacillus sp. FSL R7-0331
0	3	3	S	189426	Paenibacillus odorifer
0	1	1	S	1536771	Paenibacillus sp. FSL R5-0912
0	1	1	S	414771	Paenibacillus donghaensis
0.12	215	0	F	90964	Staphylococcaceae
0.12	215	44	G	1279	Staphylococcus
0.09	158	158	S	1280	Staphylococcus aureus
0.01	13	13	S	1283	Staphylococcus haemolyticus
0.03	47	2	F	186817	Bacillaceae
0.03	45	17	G	1386	Bacillus
0.01	11	11	S	86664	Bacillus flexus
0.01	9	9	S	1397	Bacillus circulans
0	6	1	G1	86661	Bacillus cereus group
0	5	5	S	1396	Bacillus cereus
0	1	1	S	859143	Bacillus kochii
0	1	0	G1	653685	Bacillus subtilis group
0	1	1	G2	1938374	Bacillus amyloliquefaciens group
0	2	0	O	186826	Lactobacillales
0	1	0	F	1300	Streptococcaceae
0	1	0	G	1357	Lactococcus
0	1	1	S	1363	Lactococcus garvieae
0	1	0	F	81852	Enterococcaceae
0	1	0	G	1350	Enterococcus
0	1	1	S	1351	Enterococcus faecalis
0	1	0	C	909932	Negativicutes
0	1	0	O	909929	Selenomonadales
0	1	0	F	1843490	Sporomusaceae
0	1	0	G	2093783	Methylomusa
0	1	1	S	1930071	Methylomusa anaerophila
0.43	776	1	P	201174	Actinobacteria
0.43	775	26	C	1760	Actinobacteria
0.42	748	237	O	85006	Micrococcales
0.29	511	14	F	85023	Microbacteriaceae
0.28	497	364	G	33882	Microbacterium
0.07	126	126	S	1795053	Microbacterium sp. PAMC 28756
0	7	7	S	1714373	Microbacterium sp. No. 7
0	1	0	O	85007	Corynebacteriales
0	1	0	F	1653	Corynebacteriaceae
0	1	0	G	1716	Corynebacterium
0	1	1	S	43770	Corynebacterium striatum
0	1	0	D2	1798711	Cyanobacteria/Melainabacteria group
0	1	0	P	1117	Cyanobacteria
0	1	0	O	1161	Nostocales
0	1	0	F	1162	Nostocaceae
0	1	0	G	1177	Nostoc
0	1	1	S	28072	Nostoc sp. PCC 7524
0.69	1231	218	P	1224	Proteobacteria
0.51	919	212	C	1236	Gammaproteobacteria
0.28	510	0	O	91347	Enterobacterales
0.28	510	0	F	543	Enterobacteriaceae
0.26	463	0	G	570	Klebsiella
0.26	462	0	S	573	Klebsiella pneumoniae
0.26	462	462	S1	72407	Klebsiella pneumoniae subsp. pneumoniae
0	1	1	S	548	Klebsiella aerogenes
0.03	47	0	G	547	Enterobacter
0.03	47	0	G1	354276	Enterobacter cloacae complex
0.03	47	47	S	550	Enterobacter cloacae
0.09	158	0	O	135625	Pasteurellales
0.09	158	0	F	712	Pasteurellaceae
0.09	158	0	G	745	Pasteurella
0.09	158	0	S	747	Pasteurella multocida
0.09	158	158	S1	44283	Pasteurella multocida subsp. multocida
0.02	29	0	O	135624	Aeromonadales
0.02	29	0	F	84642	Aeromonadaceae
0.02	29	28	G	642	Aeromonas
0	1	1	S	644	Aeromonas hydrophila
0.01	9	1	O	135614	Xanthomonadales
0	8	1	F	32033	Xanthomonadaceae
0	7	6	G	40323	Stenotrophomonas
0	1	1	S	128780	Stenotrophomonas acidaminiphila
0	1	0	O	72274	Pseudomonadales
0	1	0	F	135621	Pseudomonadaceae
0	1	0	G	286	Pseudomonas
0	1	1	S	104087	Pseudomonas frederiksbergensis
0.05	82	0	C	28216	Betaproteobacteria
0.04	75	0	O	206351	Neisseriales
0.04	75	0	F	481	Neisseriaceae
0.04	75	0	G	482	Neisseria
0.04	75	75	S	485	Neisseria gonorrhoeae
0	7	0	O	80840	Burkholderiales
0	6	0	F	119060	Burkholderiaceae
0	5	0	G	32008	Burkholderia
0	4	0	G1	111527	pseudomallei group
0	4	1	S	28450	Burkholderia pseudomallei
0	3	3	S1	320371	Burkholderia pseudomallei 1710a
0	1	0	G1	87882	Burkholderia cepacia complex
0	1	1	S	482957	Burkholderia lata
0	1	0	G	48736	Ralstonia
0	1	1	S	305	Ralstonia solanacearum
0	1	0	F	506	Alcaligenaceae
0	1	0	G	507	Alcaligenes
0	1	1	S	323284	Alcaligenes aquatilis
0.01	12	0	C	28211	Alphaproteobacteria
0.01	12	0	O	204455	Rhodobacterales
0.01	12	0	F	31989	Rhodobacteraceae
0.01	12	0	G	265	Paracoccus
0.01	12	12	S	1499308	Paracoccus mutanolyticus
0	1	0	D1	1783270	FCB group
0	1	0	D2	68336	Bacteroidetes/Chlorobi group
0	1	0	P	976	Bacteroidetes
0	1	0	C	1937959	Saprospiria
0	1	0	O	1936988	Saprospirales
0	1	0	F	1937961	Haliscomenobacteraceae
0	1	0	G	2349	Haliscomenobacter
0	1	0	S	2350	Haliscomenobacter hydrossis
0	1	1	S1	760192	Haliscomenobacter hydrossis DSM 1100

## Sheet: Table_S8
Additional Table S8: Report HOME-Bio for DeNovo analysis of Bacteria in SRR1206005
Percentage of fragments covered by the clade rooted at this taxon	Number of fragments covered by the clade rooted at this taxon	Number of fragments assigned directly to this taxon	Rank	NCBI taxonomic ID number	Scientific name
98.35	347921	347921	U	0	unclassified
1.65	5848	0	R	1	root
1.65	5848	0	R1	131567	cellular organisms
1.65	5848	3137	D	2	Bacteria
0.66	2341	373	P	1224	Proteobacteria
0.52	1841	597	C	1236	Gammaproteobacteria
0.25	880	0	O	91347	Enterobacterales
0.25	880	0	F	543	Enterobacteriaceae
0.2	701	0	G	570	Klebsiella
0.2	701	0	S	573	Klebsiella pneumoniae
0.2	701	701	S1	72407	Klebsiella pneumoniae subsp. pneumoniae
0.05	179	0	G	547	Enterobacter
0.05	179	0	G1	354276	Enterobacter cloacae complex
0.05	179	179	S	550	Enterobacter cloacae
0.1	364	0	O	135625	Pasteurellales
0.1	364	0	F	712	Pasteurellaceae
0.1	364	0	G	745	Pasteurella
0.1	364	0	S	747	Pasteurella multocida
0.1	364	364	S1	44283	Pasteurella multocida subsp. multocida
0.03	104	0	C	28216	Betaproteobacteria
0.03	95	0	O	206351	Neisseriales
0.03	95	0	F	481	Neisseriaceae
0.03	95	0	G	482	Neisseria
0.03	95	95	S	485	Neisseria gonorrhoeae
0	9	0	O	80840	Burkholderiales
0	9	0	F	119060	Burkholderiaceae
0	8	0	G	32008	Burkholderia
0	8	0	G1	111527	pseudomallei group
0	8	0	S	28450	Burkholderia pseudomallei
0	8	8	S1	320371	Burkholderia pseudomallei 1710a
0	1	0	G	48736	Ralstonia
0	1	1	S	305	Ralstonia solanacearum
0.01	23	0	C	28211	Alphaproteobacteria
0.01	23	0	O	204455	Rhodobacterales
0.01	23	0	F	31989	Rhodobacteraceae
0.01	23	0	G	265	Paracoccus
0.01	23	23	S	1499308	Paracoccus mutanolyticus
0.1	370	0	D1	1783272	Terrabacteria group
0.1	370	0	P	1239	Firmicutes
0.1	370	0	C	91061	Bacilli
0.1	368	4	O	1385	Bacillales
0.1	363	0	F	90964	Staphylococcaceae
0.1	363	75	G	1279	Staphylococcus
0.08	266	266	S	1280	Staphylococcus aureus
0.01	22	22	S	1283	Staphylococcus haemolyticus
0	1	0	F	186817	Bacillaceae
0	1	0	G	1386	Bacillus
0	1	0	G1	86661	Bacillus cereus group
0	1	1	S	1396	Bacillus cereus
0	2	0	O	186826	Lactobacillales
0	2	0	F	81852	Enterococcaceae
0	2	0	G	1350	Enterococcus
0	2	2	S	1351	Enterococcus faecalis

## Sheet: Table_S9
Additional Table S9: Report HOME-Bio for DeNovo analysis of Bacteria in SRR1206007
Percentage of fragments covered by the clade rooted at this taxon	Number of fragments covered by the clade rooted at this taxon	Number of fragments assigned directly to this taxon	Rank	NCBI taxonomic ID number	Scientific name
98.44	455866	455866	U	0	unclassified
1.56	7222	0	R	1	root
1.56	7222	0	R1	131567	cellular organisms
1.56	7222	3906	D	2	Bacteria
0.62	2878	432	P	1224	Proteobacteria
0.5	2299	772	C	1236	Gammaproteobacteria
0.23	1069	0	O	91347	Enterobacterales
0.23	1069	1	F	543	Enterobacteriaceae
0.18	826	0	G	570	Klebsiella
0.18	826	0	S	573	Klebsiella pneumoniae
0.18	826	826	S1	72407	Klebsiella pneumoniae subsp. pneumoniae
0.05	242	0	G	547	Enterobacter
0.05	242	0	G1	354276	Enterobacter cloacae complex
0.05	242	242	S	550	Enterobacter cloacae
0.1	457	0	O	135625	Pasteurellales
0.1	457	0	F	712	Pasteurellaceae
0.1	457	0	G	745	Pasteurella
0.1	457	0	S	747	Pasteurella multocida
0.1	457	457	S1	44283	Pasteurella multocida subsp. multocida
0	1	0	O	72274	Pseudomonadales
0	1	0	F	135621	Pseudomonadaceae
0	1	0	G	286	Pseudomonas
0	1	1	S	198620	Pseudomonas koreensis
0.02	103	0	C	28216	Betaproteobacteria
0.02	96	0	O	206351	Neisseriales
0.02	96	0	F	481	Neisseriaceae
0.02	96	0	G	482	Neisseria
0.02	96	96	S	485	Neisseria gonorrhoeae
0	7	0	O	80840	Burkholderiales
0	7	0	F	119060	Burkholderiaceae
0	5	0	G	32008	Burkholderia
0	5	0	G1	111527	pseudomallei group
0	5	0	S	28450	Burkholderia pseudomallei
0	5	5	S1	320371	Burkholderia pseudomallei 1710a
0	2	0	G	48736	Ralstonia
0	2	2	S	305	Ralstonia solanacearum
0.01	44	0	C	28211	Alphaproteobacteria
0.01	44	0	O	204455	Rhodobacterales
0.01	44	0	F	31989	Rhodobacteraceae
0.01	44	0	G	265	Paracoccus
0.01	44	44	S	1499308	Paracoccus mutanolyticus
0.09	438	0	D1	1783272	Terrabacteria group
0.09	438	0	P	1239	Firmicutes
0.09	438	0	C	91061	Bacilli
0.09	437	5	O	1385	Bacillales
0.09	429	0	F	90964	Staphylococcaceae
0.09	429	84	G	1279	Staphylococcus
0.07	308	308	S	1280	Staphylococcus aureus
0.01	37	37	S	1283	Staphylococcus haemolyticus
0	3	0	F	186817	Bacillaceae
0	3	0	G	1386	Bacillus
0	3	0	G1	86661	Bacillus cereus group
0	3	3	S	1396	Bacillus cereus
0	1	0	O	186826	Lactobacillales
0	1	0	F	81852	Enterococcaceae
0	1	0	G	1350	Enterococcus
0	1	1	S	1351	Enterococcus faecalis

[truncated: 15 more sheets: Table_S10, Table_S11, Table_S12, Table_S13, Table_S14, Table_S15, Table_S16, Table_S17, Table_S18, Table_S19, Table_S20, Table_S21, Table_S22, Table_S23, Table_S24]
