# Supplementary material for: HOME-BIO (sHOtgun MEtagenomic analysis of BIOlogical entities): a specific and comprehensive pipeline for metagenomic shotgun sequencing data analysis
Source: BMC Bioinformatics. 2021 Jul 5;22(Suppl 7):106. doi: 10.1186/s12859-021-04004-y (PMC8256542; doi:10.1186/s12859-021-04004-y)
Supplement: Supplementary file 6 — Additional file 6: Table S1–S24. HOME-BIO reports for viruses identified with the Assembly de novo module in the twelve samples analyzed. [file 12859_2021_4004_MOESM6_ESM.xlsx]

## Sheet: Summary
Summary
Additional Table S1: Report HOME-Bio for DeNovo analysis of Viruses in SRR1205226
Additional Table S2: Report HOME-Bio for DeNovo analysis of Viruses in SRR1205227
Additional Table S3: Report HOME-Bio for DeNovo analysis of Viruses in SRR1205228
Additional Table S4: Report HOME-Bio for DeNovo analysis of Viruses in SRR1205230
Additional Table S5: Report HOME-Bio for DeNovo analysis of Viruses in SRR1205231
Additional Table S6: Report HOME-Bio for DeNovo analysis of Viruses in SRR1205232
Additional Table S7: Report HOME-Bio for DeNovo analysis of Viruses in SRR1206003
Additional Table S8: Report HOME-Bio for DeNovo analysis of Viruses in SRR1206005
Additional Table S9: Report HOME-Bio for DeNovo analysis of Viruses in SRR1206007
Additional Table S10: Report HOME-Bio for DeNovo analysis of Viruses in SRR1206009
Additional Table S11: Report HOME-Bio for DeNovo analysis of Viruses in SRR1206011
Additional Table S12: Report HOME-Bio for DeNovo analysis of Viruses in SRR1206012
Additional Table S13: Report HOME-Bio for DeNovo analysis of Viruses in SRR1205226 ProteinValidated
Additional Table S14: Report HOME-Bio for DeNovo analysis of Viruses in SRR1205227 ProteinValidated
Additional Table S15: Report HOME-Bio for DeNovo analysis of Viruses in SRR1205228 ProteinValidated
Additional Table S16: Report HOME-Bio for DeNovo analysis of Viruses in SRR1205230 ProteinValidated
Additional Table S17: Report HOME-Bio for DeNovo analysis of Viruses in SRR1205231 ProteinValidated
Additional Table S18: Report HOME-Bio for DeNovo analysis of Viruses in SRR1205232 ProteinValidated
Additional Table S19: Report HOME-Bio for DeNovo analysis of Viruses in SRR1206003 ProteinValidated
Additional Table S20: Report HOME-Bio for DeNovo analysis of Viruses in SRR1206005 ProteinValidated
Additional Table S21: Report HOME-Bio for DeNovo analysis of Viruses in SRR1206007 ProteinValidated
Additional Table S22: Report HOME-Bio for DeNovo analysis of Viruses in SRR1206009 ProteinValidated
Additional Table S23: Report HOME-Bio for DeNovo analysis of Viruses in SRR1206011 ProteinValidated
Additional Table S24: Report HOME-Bio for DeNovo analysis of Viruses in SRR1206012 ProteinValidated

## Sheet: Table_S1
Additional Table S1: Report HOME-Bio for DeNovo analysis of Viruses in SRR1205226
Percentage of fragments covered by the clade rooted at this taxon	Number of fragments covered by the clade rooted at this taxon	Number of fragments assigned directly to this taxon	Rank	NCBI taxonomic ID number	Scientific name
99.8	138310	138310	U	0	unclassified
0.2	273	0	R	1	root
0.2	273	0	D	10239	Viruses
0.17	240	0	F	10240	Poxviridae
0.17	240	0	F1	10241	Chordopoxvirinae
0.17	240	0	F2	40070	unclassified Chordopoxvirinae
0.17	240	240	S	67082	BeAn 58058 virus
0.02	33	0	O	2169561	Ortervirales
0.02	33	0	F	11632	Retroviridae
0.02	33	0	F1	35276	unclassified Retroviridae
0.02	33	0	F2	206037	Human endogenous retroviruses
0.02	33	0	S	45617	Human endogenous retrovirus K
0.02	33	33	S1	166122	Human endogenous retrovirus K113

## Sheet: Table_S2
Additional Table S2: Report HOME-Bio for DeNovo analysis of Viruses in SRR1205227
Percentage of fragments covered by the clade rooted at this taxon	Number of fragments covered by the clade rooted at this taxon	Number of fragments assigned directly to this taxon	Rank	NCBI taxonomic ID number	Scientific name
99.77	137124	137124	U	0	unclassified
0.23	323	0	R	1	root
0.23	323	0	D	10239	Viruses
0.21	295	0	F	10240	Poxviridae
0.21	295	0	F1	10241	Chordopoxvirinae
0.21	295	0	F2	40070	unclassified Chordopoxvirinae
0.21	295	295	S	67082	BeAn 58058 virus
0.02	27	0	O	2169561	Ortervirales
0.02	27	0	F	11632	Retroviridae
0.02	27	0	F1	35276	unclassified Retroviridae
0.02	27	0	F2	206037	Human endogenous retroviruses
0.02	27	0	S	45617	Human endogenous retrovirus K
0.02	27	27	S1	166122	Human endogenous retrovirus K113
0	1	0	O	28883	Caudovirales
0	1	0	F	10699	Siphoviridae
0	1	0	G	1921122	Nonanavirus
0	1	0	G1	2315205	unclassified Nonanavirus
0	1	1	S	1969841	Proteus phage VB_PmiS-Isfahan

## Sheet: Table_S3
Additional Table S3: Report HOME-Bio for DeNovo analysis of Viruses in SRR1205228
Percentage of fragments covered by the clade rooted at this taxon	Number of fragments covered by the clade rooted at this taxon	Number of fragments assigned directly to this taxon	Rank	NCBI taxonomic ID number	Scientific name
99.74	275176	275176	U	0	unclassified
0.26	721	0	R	1	root
0.26	721	0	D	10239	Viruses
0.23	646	0	F	10240	Poxviridae
0.23	646	0	F1	10241	Chordopoxvirinae
0.23	646	0	F2	40070	unclassified Chordopoxvirinae
0.23	646	646	S	67082	BeAn 58058 virus
0.03	75	0	O	2169561	Ortervirales
0.03	75	0	F	11632	Retroviridae
0.03	75	0	F1	35276	unclassified Retroviridae
0.03	75	0	F2	206037	Human endogenous retroviruses
0.03	75	0	S	45617	Human endogenous retrovirus K
0.03	75	75	S1	166122	Human endogenous retrovirus K113

## Sheet: Table_S4
Additional Table S4: Report HOME-Bio for DeNovo analysis of Viruses in SRR1205230
Percentage of fragments covered by the clade rooted at this taxon	Number of fragments covered by the clade rooted at this taxon	Number of fragments assigned directly to this taxon	Rank	NCBI taxonomic ID number	Scientific name
99.77	203785	203785	U	0	unclassified
0.23	479	0	R	1	root
0.23	479	0	D	10239	Viruses
0.21	439	0	F	10240	Poxviridae
0.21	439	0	F1	10241	Chordopoxvirinae
0.21	439	0	F2	40070	unclassified Chordopoxvirinae
0.21	439	439	S	67082	BeAn 58058 virus
0.02	39	0	O	2169561	Ortervirales
0.02	39	0	F	11632	Retroviridae
0.02	39	0	F1	35276	unclassified Retroviridae
0.02	39	0	F2	206037	Human endogenous retroviruses
0.02	39	0	S	45617	Human endogenous retrovirus K
0.02	39	39	S1	166122	Human endogenous retrovirus K113
0	1	0	O	28883	Caudovirales
0	1	0	F	10699	Siphoviridae
0	1	0	G	1921122	Nonanavirus
0	1	0	G1	2315205	unclassified Nonanavirus
0	1	1	S	1969841	Proteus phage VB_PmiS-Isfahan

## Sheet: Table_S5
Additional Table S5: Report HOME-Bio for DeNovo analysis of Viruses in SRR1205231
Percentage of fragments covered by the clade rooted at this taxon	Number of fragments covered by the clade rooted at this taxon	Number of fragments assigned directly to this taxon	Rank	NCBI taxonomic ID number	Scientific name
99.75	188178	188178	U	0	unclassified
0.25	481	0	R	1	root
0.25	481	0	D	10239	Viruses
0.23	436	0	F	10240	Poxviridae
0.23	436	0	F1	10241	Chordopoxvirinae
0.23	436	0	F2	40070	unclassified Chordopoxvirinae
0.23	436	436	S	67082	BeAn 58058 virus
0.02	45	0	O	2169561	Ortervirales
0.02	45	0	F	11632	Retroviridae
0.02	45	0	F1	35276	unclassified Retroviridae
0.02	45	0	F2	206037	Human endogenous retroviruses
0.02	45	0	S	45617	Human endogenous retrovirus K
0.02	45	45	S1	166122	Human endogenous retrovirus K113

## Sheet: Table_S6
Additional Table S6: Report HOME-Bio for DeNovo analysis of Viruses in SRR1205232
Percentage of fragments covered by the clade rooted at this taxon	Number of fragments covered by the clade rooted at this taxon	Number of fragments assigned directly to this taxon	Rank	NCBI taxonomic ID number	Scientific name
99.79	557354	557354	U	0	unclassified
0.21	1169	0	R	1	root
0.21	1169	0	D	10239	Viruses
0.19	1041	0	F	10240	Poxviridae
0.19	1041	0	F1	10241	Chordopoxvirinae
0.19	1041	0	F2	40070	unclassified Chordopoxvirinae
0.19	1041	1041	S	67082	BeAn 58058 virus
0.02	128	0	O	2169561	Ortervirales
0.02	128	0	F	11632	Retroviridae
0.02	128	0	F1	35276	unclassified Retroviridae
0.02	128	0	F2	206037	Human endogenous retroviruses
0.02	128	0	S	45617	Human endogenous retrovirus K
0.02	128	128	S1	166122	Human endogenous retrovirus K113

## Sheet: Table_S7
Additional Table S7: Report HOME-Bio for DeNovo analysis of Viruses in SRR1206003
Percentage of fragments covered by the clade rooted at this taxon	Number of fragments covered by the clade rooted at this taxon	Number of fragments assigned directly to this taxon	Rank	NCBI taxonomic ID number	Scientific name
99.83	178817	178817	U	0	unclassified
0.17	310	0	R	1	root
0.17	310	0	D	10239	Viruses
0.15	277	0	F	10240	Poxviridae
0.15	277	0	F1	10241	Chordopoxvirinae
0.15	277	0	F2	40070	unclassified Chordopoxvirinae
0.15	277	277	S	67082	BeAn 58058 virus
0.02	33	0	O	2169561	Ortervirales
0.02	33	0	F	11632	Retroviridae
0.02	33	0	F1	35276	unclassified Retroviridae
0.02	33	0	F2	206037	Human endogenous retroviruses
0.02	33	0	S	45617	Human endogenous retrovirus K
0.02	33	33	S1	166122	Human endogenous retrovirus K113

## Sheet: Table_S8
Additional Table S8: Report HOME-Bio for DeNovo analysis of Viruses in SRR1206005
Percentage of fragments covered by the clade rooted at this taxon	Number of fragments covered by the clade rooted at this taxon	Number of fragments assigned directly to this taxon	Rank	NCBI taxonomic ID number	Scientific name
99.78	352997	352997	U	0	unclassified
0.22	772	0	R	1	root
0.22	772	0	D	10239	Viruses
0.19	675	0	F	10240	Poxviridae
0.19	675	0	F1	10241	Chordopoxvirinae
0.19	675	0	F2	40070	unclassified Chordopoxvirinae
0.19	675	675	S	67082	BeAn 58058 virus
0.03	96	0	O	2169561	Ortervirales
0.03	96	0	F	11632	Retroviridae
0.03	96	0	F1	35276	unclassified Retroviridae
0.03	96	0	F2	206037	Human endogenous retroviruses
0.03	96	0	S	45617	Human endogenous retrovirus K
0.03	96	96	S1	166122	Human endogenous retrovirus K113
0	1	0	D1	12429	unclassified viruses
0	1	1	S	1500510	Halovirus VNH-1

## Sheet: Table_S9
Additional Table S9: Report HOME-Bio for DeNovo analysis of Viruses in SRR1206007
Percentage of fragments covered by the clade rooted at this taxon	Number of fragments covered by the clade rooted at this taxon	Number of fragments assigned directly to this taxon	Rank	NCBI taxonomic ID number	Scientific name
99.8	462157	462157	U	0	unclassified
0.2	931	0	R	1	root
0.2	931	0	D	10239	Viruses
0.18	854	0	F	10240	Poxviridae
0.18	854	0	F1	10241	Chordopoxvirinae
0.18	854	0	F2	40070	unclassified Chordopoxvirinae
0.18	854	854	S	67082	BeAn 58058 virus
0.02	77	0	O	2169561	Ortervirales
0.02	77	0	F	11632	Retroviridae
0.02	77	0	F1	35276	unclassified Retroviridae
0.02	77	0	F2	206037	Human endogenous retroviruses
0.02	77	0	S	45617	Human endogenous retrovirus K
0.02	77	77	S1	166122	Human endogenous retrovirus K113

[truncated: 15 more sheets: Table_S10, Table_S11, Table_S12, Table_S13, Table_S14, Table_S15, Table_S16, Table_S17, Table_S18, Table_S19, Table_S20, Table_S21, Table_S22, Table_S23, Table_S24]
