# Supplementary material for: HOME-BIO (sHOtgun MEtagenomic analysis of BIOlogical entities): a specific and comprehensive pipeline for metagenomic shotgun sequencing data analysis
Source: BMC Bioinformatics. 2021 Jul 5;22(Suppl 7):106. doi: 10.1186/s12859-021-04004-y (PMC8256542; doi:10.1186/s12859-021-04004-y)
Supplement: Supplementary file 7 — Additional file 7: Table S1–S24. HOME-BIO reports for protozoa identified with the Assembly de novo module in the twelve samples analyzed. [file 12859_2021_4004_MOESM7_ESM.xlsx]

## Sheet: Summary
Summary
Additional Table S1: Report HOME-Bio for Denovo analysis of Protozoa in SRR1205226
Additional Table S2: Report HOME-Bio for Denovo analysis of Protozoa in SRR1205227
Additional Table S3: Report HOME-Bio for Denovo analysis of Protozoa in SRR1205228
Additional Table S4: Report HOME-Bio for Denovo analysis of Protozoa in SRR1205230
Additional Table S5: Report HOME-Bio for Denovo analysis of Protozoa in SRR1205231
Additional Table S6: Report HOME-Bio for Denovo analysis of Protozoa in SRR1205232
Additional Table S7: Report HOME-Bio for Denovo analysis of Protozoa in SRR1206003
Additional Table S8: Report HOME-Bio for Denovo analysis of Protozoa in SRR1206005
Additional Table S9: Report HOME-Bio for Denovo analysis of Protozoa in SRR1206007
Additional Table S10: Report HOME-Bio for Denovo analysis of Protozoa in SRR1206009
Additional Table S11: Report HOME-Bio for Denovo analysis of Protozoa in SRR1206011
Additional Table S12: Report HOME-Bio for Denovo analysis of Protozoa in SRR1206012

## Sheet: Table_S1
Additional Table S1: Report HOME-Bio for Denovo analysis of Protozoa in SRR1205226
Percentage of fragments covered by the clade rooted at this taxon	Number of fragments covered by the clade rooted at this taxon	Number of fragments assigned directly to this taxon	Rank	NCBI taxonomic ID number	Scientific name
93.44	129495	129495	U	0	unclassified
6.56	9088	0	R	1	root
6.56	9088	0	R1	131567	cellular organisms
6.56	9088	385	D	2759	Eukaryota
6.28	8703	0	D1	33630	Alveolata
6.28	8703	3018	P	5794	Apicomplexa
3.75	5193	0	C	1280412	Conoidasida
3.75	5193	0	C1	5796	Coccidia
3.75	5193	0	O	75739	Eucoccidiorida
3.75	5193	0	O1	423054	Eimeriorina
3.75	5193	1464	F	5809	Sarcocystidae
2.66	3690	0	G	5810	Toxoplasma
2.66	3690	0	S	5811	Toxoplasma gondii
2.66	3690	3690	S1	508771	Toxoplasma gondii ME49
0.03	39	0	G	94642	Besnoitia
0.03	39	39	S	94643	Besnoitia besnoiti
0.36	492	0	C	422676	Aconoidasida
0.36	492	0	O	5819	Haemosporida
0.36	492	0	F	1639119	Plasmodiidae
0.36	492	0	G	5820	Plasmodium
0.36	492	0	G1	418103	Plasmodium (Plasmodium)
0.35	491	491	S	5855	Plasmodium vivax
0	1	1	S	5858	Plasmodium malariae

## Sheet: Table_S2
Additional Table S2: Report HOME-Bio for Denovo analysis of Protozoa in SRR1205227
Percentage of fragments covered by the clade rooted at this taxon	Number of fragments covered by the clade rooted at this taxon	Number of fragments assigned directly to this taxon	Rank	NCBI taxonomic ID number	Scientific name
92.35	126931	126931	U	0	unclassified
7.65	10516	0	R	1	root
7.65	10516	0	R1	131567	cellular organisms
7.65	10516	427	D	2759	Eukaryota
7.34	10088	0	D1	33630	Alveolata
7.34	10088	3765	P	5794	Apicomplexa
4.17	5732	0	C	1280412	Conoidasida
4.17	5732	0	C1	5796	Coccidia
4.17	5732	0	O	75739	Eucoccidiorida
4.17	5732	0	O1	423054	Eimeriorina
4.17	5732	1689	F	5809	Sarcocystidae
2.91	3998	0	G	5810	Toxoplasma
2.91	3998	0	S	5811	Toxoplasma gondii
2.91	3998	3998	S1	508771	Toxoplasma gondii ME49
0.03	45	0	G	94642	Besnoitia
0.03	45	45	S	94643	Besnoitia besnoiti
0.43	591	0	C	422676	Aconoidasida
0.43	591	0	O	5819	Haemosporida
0.43	591	0	F	1639119	Plasmodiidae
0.43	591	0	G	5820	Plasmodium
0.43	591	0	G1	418103	Plasmodium (Plasmodium)
0.43	590	590	S	5855	Plasmodium vivax
0	1	0	S	5827	Plasmodium cynomolgi
0	1	1	S1	1120755	Plasmodium cynomolgi strain B
0	1	0	D1	33682	Euglenozoa
0	1	0	O	5653	Kinetoplastida
0	1	0	F	5654	Trypanosomatidae
0	1	0	F1	1286322	Leishmaniinae
0	1	0	G	5658	Leishmania
0	1	0	G1	38568	Leishmania
0	1	0	G2	38582	Leishmania mexicana species complex
0	1	0	S	5665	Leishmania mexicana
0	1	1	S1	929439	Leishmania mexicana MHOM/GT/2001/U1103

## Sheet: Table_S3
Additional Table S3: Report HOME-Bio for Denovo analysis of Protozoa in SRR1205228
Percentage of fragments covered by the clade rooted at this taxon	Number of fragments covered by the clade rooted at this taxon	Number of fragments assigned directly to this taxon	Rank	NCBI taxonomic ID number	Scientific name
94.05	259470	259470	U	0	unclassified
5.95	16427	0	R	1	root
5.95	16427	0	R1	131567	cellular organisms
5.95	16427	750	D	2759	Eukaryota
5.68	15672	0	D1	33630	Alveolata
5.68	15672	6482	P	5794	Apicomplexa
2.92	8060	0	C	1280412	Conoidasida
2.92	8060	0	C1	5796	Coccidia
2.92	8060	0	O	75739	Eucoccidiorida
2.92	8060	0	O1	423054	Eimeriorina
2.92	8060	1811	F	5809	Sarcocystidae
2.25	6197	0	G	5810	Toxoplasma
2.25	6197	0	S	5811	Toxoplasma gondii
2.25	6197	6197	S1	508771	Toxoplasma gondii ME49
0.02	52	0	G	94642	Besnoitia
0.02	52	52	S	94643	Besnoitia besnoiti
0.41	1130	0	C	422676	Aconoidasida
0.41	1128	0	O	5819	Haemosporida
0.41	1128	0	F	1639119	Plasmodiidae
0.41	1128	0	G	5820	Plasmodium
0.41	1128	0	G1	418103	Plasmodium (Plasmodium)
0.41	1127	1127	S	5855	Plasmodium vivax
0	1	0	S	5827	Plasmodium cynomolgi
0	1	1	S1	1120755	Plasmodium cynomolgi strain B
0	2	0	O	5863	Piroplasmida
0	2	0	F	27994	Theileriidae
0	2	0	G	5873	Theileria
0	2	0	S	5875	Theileria parva
0	2	2	S1	333668	Theileria parva strain Muguga
0	5	0	D1	33682	Euglenozoa
0	5	0	O	5653	Kinetoplastida
0	5	0	F	5654	Trypanosomatidae
0	5	0	F1	1286322	Leishmaniinae
0	5	0	G	5658	Leishmania
0	5	0	G1	38568	Leishmania
0	5	0	G2	38582	Leishmania mexicana species complex
0	5	0	S	5665	Leishmania mexicana
0	5	5	S1	929439	Leishmania mexicana MHOM/GT/2001/U1103

## Sheet: Table_S4
Additional Table S4: Report HOME-Bio for Denovo analysis of Protozoa in SRR1205230
Percentage of fragments covered by the clade rooted at this taxon	Number of fragments covered by the clade rooted at this taxon	Number of fragments assigned directly to this taxon	Rank	NCBI taxonomic ID number	Scientific name
93.73	191456	191456	U	0	unclassified
6.27	12808	0	R	1	root
6.27	12808	0	R1	131567	cellular organisms
6.27	12808	630	D	2759	Eukaryota
5.96	12172	0	D1	33630	Alveolata
5.96	12172	5238	P	5794	Apicomplexa
2.91	5939	0	C	1280412	Conoidasida
2.91	5939	0	C1	5796	Coccidia
2.91	5939	0	O	75739	Eucoccidiorida
2.91	5939	0	O1	423054	Eimeriorina
2.91	5939	1691	F	5809	Sarcocystidae
2.06	4198	0	G	5810	Toxoplasma
2.06	4198	0	S	5811	Toxoplasma gondii
2.06	4198	4198	S1	508771	Toxoplasma gondii ME49
0.02	50	0	G	94642	Besnoitia
0.02	50	50	S	94643	Besnoitia besnoiti
0.49	995	0	C	422676	Aconoidasida
0.49	992	0	O	5819	Haemosporida
0.49	992	0	F	1639119	Plasmodiidae
0.49	992	0	G	5820	Plasmodium
0.49	992	0	G1	418103	Plasmodium (Plasmodium)
0.49	992	992	S	5855	Plasmodium vivax
0	3	0	O	5863	Piroplasmida
0	3	0	F	32594	Babesiidae
0	3	0	G	5864	Babesia
0	3	3	S	5866	Babesia bigemina
0	5	0	D1	33682	Euglenozoa
0	5	0	O	5653	Kinetoplastida
0	5	0	F	5654	Trypanosomatidae
0	5	0	F1	1286322	Leishmaniinae
0	5	0	G	5658	Leishmania
0	5	0	G1	38568	Leishmania
0	5	0	G2	38582	Leishmania mexicana species complex
0	5	0	S	5665	Leishmania mexicana
0	5	5	S1	929439	Leishmania mexicana MHOM/GT/2001/U1103
0	1	0	D1	554915	Amoebozoa
0	1	0	D2	142796	Mycetozoa
0	1	0	D3	33083	Dictyostelids
0	1	0	O	2058949	Dictyosteliales
0	1	0	F	2058185	Dictyosteliaceae
0	1	0	G	5782	Dictyostelium
0	1	0	S	44689	Dictyostelium discoideum
0	1	1	S1	352472	Dictyostelium discoideum AX4

## Sheet: Table_S5
Additional Table S5: Report HOME-Bio for Denovo analysis of Protozoa in SRR1205231
Percentage of fragments covered by the clade rooted at this taxon	Number of fragments covered by the clade rooted at this taxon	Number of fragments assigned directly to this taxon	Rank	NCBI taxonomic ID number	Scientific name
93.5	176399	176399	U	0	unclassified
6.5	12260	0	R	1	root
6.5	12260	0	R1	131567	cellular organisms
6.5	12260	538	D	2759	Eukaryota
6.21	11718	0	D1	33630	Alveolata
6.21	11718	4616	P	5794	Apicomplexa
3.35	6326	0	C	1280412	Conoidasida
3.35	6326	0	C1	5796	Coccidia
3.35	6326	0	O	75739	Eucoccidiorida
3.35	6326	0	O1	423054	Eimeriorina
3.35	6326	1799	F	5809	Sarcocystidae
2.36	4460	0	G	5810	Toxoplasma
2.36	4460	0	S	5811	Toxoplasma gondii
2.36	4460	4460	S1	508771	Toxoplasma gondii ME49
0.04	67	0	G	94642	Besnoitia
0.04	67	67	S	94643	Besnoitia besnoiti
0.41	776	0	C	422676	Aconoidasida
0.41	776	0	O	5819	Haemosporida
0.41	776	0	F	1639119	Plasmodiidae
0.41	776	0	G	5820	Plasmodium
0.41	776	0	G1	418103	Plasmodium (Plasmodium)
0.41	775	775	S	5855	Plasmodium vivax
0	1	0	S	5827	Plasmodium cynomolgi
0	1	1	S1	1120755	Plasmodium cynomolgi strain B
0	4	0	D1	33682	Euglenozoa
0	4	0	O	5653	Kinetoplastida
0	4	0	F	5654	Trypanosomatidae
0	4	0	F1	1286322	Leishmaniinae
0	4	0	G	5658	Leishmania
0	4	0	G1	38568	Leishmania
0	4	0	G2	38582	Leishmania mexicana species complex
0	4	0	S	5665	Leishmania mexicana
0	4	4	S1	929439	Leishmania mexicana MHOM/GT/2001/U1103

## Sheet: Table_S6
Additional Table S6: Report HOME-Bio for Denovo analysis of Protozoa in SRR1205232
Percentage of fragments covered by the clade rooted at this taxon	Number of fragments covered by the clade rooted at this taxon	Number of fragments assigned directly to this taxon	Rank	NCBI taxonomic ID number	Scientific name
95.71	534580	534580	U	0	unclassified
4.29	23943	0	R	1	root
4.29	23943	0	R1	131567	cellular organisms
4.29	23943	1037	D	2759	Eukaryota
4.1	22883	0	D1	33630	Alveolata
4.1	22883	9897	P	5794	Apicomplexa
2.03	11327	0	C	1280412	Conoidasida
2.03	11327	0	C1	5796	Coccidia
2.03	11327	0	O	75739	Eucoccidiorida
2.03	11327	0	O1	423054	Eimeriorina
2.03	11327	3004	F	5809	Sarcocystidae
1.47	8237	0	G	5810	Toxoplasma
1.47	8237	0	S	5811	Toxoplasma gondii
1.47	8237	8237	S1	508771	Toxoplasma gondii ME49
0.02	86	0	G	94642	Besnoitia
0.02	86	86	S	94643	Besnoitia besnoiti
0.3	1659	0	C	422676	Aconoidasida
0.3	1659	0	O	5819	Haemosporida
0.3	1659	0	F	1639119	Plasmodiidae
0.3	1659	0	G	5820	Plasmodium
0.3	1659	1	G1	418103	Plasmodium (Plasmodium)
0.3	1657	1657	S	5855	Plasmodium vivax
0	1	0	S	5827	Plasmodium cynomolgi
0	1	1	S1	1120755	Plasmodium cynomolgi strain B
0	23	0	D1	33682	Euglenozoa
0	23	0	O	5653	Kinetoplastida
0	23	0	F	5654	Trypanosomatidae
0	23	0	F1	1286322	Leishmaniinae
0	23	0	G	5658	Leishmania
0	23	0	G1	38568	Leishmania
0	23	0	G2	38582	Leishmania mexicana species complex
0	23	0	S	5665	Leishmania mexicana
0	23	23	S1	929439	Leishmania mexicana MHOM/GT/2001/U1103

## Sheet: Table_S7
Additional Table S7: Report HOME-Bio for Denovo analysis of Protozoa in SRR1206003
Percentage of fragments covered by the clade rooted at this taxon	Number of fragments covered by the clade rooted at this taxon	Number of fragments assigned directly to this taxon	Rank	NCBI taxonomic ID number	Scientific name
94.36	169024	169024	U	0	unclassified
5.64	10103	0	R	1	root
5.64	10103	0	R1	131567	cellular organisms
5.64	10103	443	D	2759	Eukaryota
5.39	9659	0	D1	33630	Alveolata
5.39	9659	3676	P	5794	Apicomplexa
2.99	5358	0	C	1280412	Conoidasida
2.99	5358	0	C1	5796	Coccidia
2.99	5358	0	O	75739	Eucoccidiorida
2.99	5358	0	O1	423054	Eimeriorina
2.99	5358	1657	F	5809	Sarcocystidae
2.04	3657	0	G	5810	Toxoplasma
2.04	3657	0	S	5811	Toxoplasma gondii
2.04	3657	3657	S1	508771	Toxoplasma gondii ME49
0.02	44	0	G	94642	Besnoitia
0.02	44	44	S	94643	Besnoitia besnoiti
0.35	625	0	C	422676	Aconoidasida
0.35	625	0	O	5819	Haemosporida
0.35	625	0	F	1639119	Plasmodiidae
0.35	625	0	G	5820	Plasmodium
0.35	625	0	G1	418103	Plasmodium (Plasmodium)
0.35	623	623	S	5855	Plasmodium vivax
0	1	0	S	5850	Plasmodium knowlesi
0	1	1	S1	5851	Plasmodium knowlesi strain H
0	1	1	S	5858	Plasmodium malariae
0	1	0	D1	33682	Euglenozoa
0	1	0	O	5653	Kinetoplastida
0	1	0	F	5654	Trypanosomatidae
0	1	0	F1	1286322	Leishmaniinae
0	1	0	G	5658	Leishmania
0	1	0	G1	38568	Leishmania
0	1	0	G2	38582	Leishmania mexicana species complex
0	1	0	S	5665	Leishmania mexicana
0	1	1	S1	929439	Leishmania mexicana MHOM/GT/2001/U1103

## Sheet: Table_S8
Additional Table S8: Report HOME-Bio for Denovo analysis of Protozoa in SRR1206005
Percentage of fragments covered by the clade rooted at this taxon	Number of fragments covered by the clade rooted at this taxon	Number of fragments assigned directly to this taxon	Rank	NCBI taxonomic ID number	Scientific name
95.21	336807	336807	U	0	unclassified
4.79	16962	0	R	1	root
4.79	16962	0	R1	131567	cellular organisms
4.79	16962	728	D	2759	Eukaryota
4.59	16227	0	D1	33630	Alveolata
4.59	16227	6905	P	5794	Apicomplexa
2.3	8145	0	C	1280412	Conoidasida
2.3	8145	0	C1	5796	Coccidia
2.3	8145	0	O	75739	Eucoccidiorida
2.3	8145	0	O1	423054	Eimeriorina
2.3	8145	2123	F	5809	Sarcocystidae
1.68	5957	0	G	5810	Toxoplasma
1.68	5957	0	S	5811	Toxoplasma gondii
1.68	5957	5957	S1	508771	Toxoplasma gondii ME49
0.02	65	0	G	94642	Besnoitia
0.02	65	65	S	94643	Besnoitia besnoiti
0.33	1177	0	C	422676	Aconoidasida
0.33	1177	0	O	5819	Haemosporida
0.33	1177	0	F	1639119	Plasmodiidae
0.33	1177	0	G	5820	Plasmodium
0.33	1177	0	G1	418103	Plasmodium (Plasmodium)
0.33	1175	1175	S	5855	Plasmodium vivax
0	1	0	S	5827	Plasmodium cynomolgi
0	1	1	S1	1120755	Plasmodium cynomolgi strain B
0	1	1	S	5858	Plasmodium malariae
0	7	0	D1	33682	Euglenozoa
0	7	0	O	5653	Kinetoplastida
0	7	0	F	5654	Trypanosomatidae
0	7	0	F1	1286322	Leishmaniinae
0	7	0	G	5658	Leishmania
0	7	0	G1	38568	Leishmania
0	7	0	G2	38582	Leishmania mexicana species complex
0	7	0	S	5665	Leishmania mexicana
0	7	7	S1	929439	Leishmania mexicana MHOM/GT/2001/U1103

## Sheet: Table_S9
Additional Table S9: Report HOME-Bio for Denovo analysis of Protozoa in SRR1206007
Percentage of fragments covered by the clade rooted at this taxon	Number of fragments covered by the clade rooted at this taxon	Number of fragments assigned directly to this taxon	Rank	NCBI taxonomic ID number	Scientific name
95.8	443620	443620	U	0	unclassified
4.2	19468	0	R	1	root
4.2	19468	0	R1	131567	cellular organisms
4.2	19468	928	D	2759	Eukaryota
4	18521	0	D1	33630	Alveolata
4	18521	8579	P	5794	Apicomplexa
1.83	8486	0	C	1280412	Conoidasida
1.83	8486	0	C1	5796	Coccidia
1.83	8486	0	O	75739	Eucoccidiorida
1.83	8486	0	O1	423054	Eimeriorina
1.83	8486	2290	F	5809	Sarcocystidae
1.33	6140	0	G	5810	Toxoplasma
1.33	6140	0	S	5811	Toxoplasma gondii
1.33	6140	6140	S1	508771	Toxoplasma gondii ME49
0.01	56	0	G	94642	Besnoitia
0.01	56	56	S	94643	Besnoitia besnoiti
0.31	1456	0	C	422676	Aconoidasida
0.31	1456	0	O	5819	Haemosporida
0.31	1456	0	F	1639119	Plasmodiidae
0.31	1456	0	G	5820	Plasmodium
0.31	1456	0	G1	418103	Plasmodium (Plasmodium)
0.31	1455	1455	S	5855	Plasmodium vivax
0	1	0	S	5827	Plasmodium cynomolgi
0	1	1	S1	1120755	Plasmodium cynomolgi strain B
0	19	0	D1	33682	Euglenozoa
0	19	0	O	5653	Kinetoplastida
0	19	0	F	5654	Trypanosomatidae
0	19	0	F1	1286322	Leishmaniinae
0	19	0	G	5658	Leishmania
0	19	0	G1	38568	Leishmania
0	19	0	G2	38582	Leishmania mexicana species complex
0	19	0	S	5665	Leishmania mexicana
0	19	19	S1	929439	Leishmania mexicana MHOM/GT/2001/U1103

[truncated: 3 more sheets: Table_S10, Table_S11, Table_S12]
