# Supplementary material for: HOME-BIO (sHOtgun MEtagenomic analysis of BIOlogical entities): a specific and comprehensive pipeline for metagenomic shotgun sequencing data analysis
Source: BMC Bioinformatics. 2021 Jul 5;22(Suppl 7):106. doi: 10.1186/s12859-021-04004-y (PMC8256542; doi:10.1186/s12859-021-04004-y)
Supplement: Supplementary file 8 — Additional file 8: Table S1–S2. HOME-BIO reports for bacteria, viruses, and protozoa identified Can_Fam samples. [file 12859_2021_4004_MOESM8_ESM.xlsx]

## Sheet: Summary
Summary
Additional Table S1: Report HOME-Bio for Shotgun analysis in CanFam3.1
Additional Table S2: Report HOME-Bio for DeNovo analysis in CanFam3.1

## Sheet: Table S1
Additional Table S1: Report HOME-Bio for Shotgun analysis in CanFam3.1
Sample-name	RAW reads	Non-CanFam3.1 reads	Non-CanFam3.1 (%)	HOME-Bio shotgun Bacteria reads classified (%)	HOME-Bio shotgun Virus reads classified (%)	HOME-Bio shotgun Protozoa reads classified (%)
sample1_DNA	2413476	228820	9.48	548 (0.48%)	2 (0.00%)	54 (0.05%)
sample2_FFPE_DNA	35116480	2853698	8.13	6784 (0.48%)	132 (0.01%)	1077 (0.08%)
sample1_RNA	21853604	3211997	14.7	1512698 (47.10%)	14817 (0.46%)	28550 (0.89%)
sample2_FFPE_RNA	10920028	1075330	9.85	127052 (11.82%)	293 (0.03%)	27513 (2.56%)

## Sheet: Table S2
Additional Table S2: Report HOME-Bio for DeNovo analysis in CanFam3.1
Sample-name	RAW reads	Non-CanFam3.1 reads	Non-CanFam3.1 (%)	HOME-Bio assembled contigs	HOME-Bio Bacteria contigs classified (%)	HOME-Bio Virus contigs classified (%)	HOME-Bio Protozoa contigs classified (%)
sample1_DNA	2413476	228820	9.48	224	0 (0.00%)	0 (0.00%)	4 (1.79%)
sample2-FFPE_DNA	35116480	2853698	8.13	1640	15 (0.91%)	0 (0.00%)	18 (1.10%)
sample1_RNA	21853604	3211997	14.7	13915	2066 (14.85%)	4 (0.03%)	21 (0.15%)
sample2-FFPE_RNA	10920028	1075330	9.85	4738	813 (17.16%)	18 (0.38%)	23 (0.49%)
